# Supplementary material for: Multi-omics Characterization of Interaction-mediated Control of Human Protein Abundance levels
Source: Mol Cell Proteomics. 2019 Jun 25;18(8 Suppl 1):S114–25. doi: 10.1074/mcp.RA118.001280 (PMC6692786; doi:10.1074/mcp.RA118.001280)
Supplement: Supplementary Table 1 [file 142565_1_supp_344575_psqqfz.zip]

Archive with 1 entries (1 files):
- protein_attenuation_cnv_rna_protein.txt
