# Supplementary material for: Multi-omics Characterization of Interaction-mediated Control of Human Protein Abundance levels
Source: Mol Cell Proteomics. 2019 Jun 25;18(8 Suppl 1):S114–25. doi: 10.1074/mcp.RA118.001280 (PMC6692786; doi:10.1074/mcp.RA118.001280)
Supplement: Supplementary Table 2 [file 142565_1_supp_344512_psqnlv.xlsx]

## Sheet: supplementary_table_1
gene: gene symbol
r_cnv_rna: Pearson's correlation coefficient between CNV and mRNA expression
p_cnv_rna: CNV-mRNA Pearson's correlation coefficient p-value
r_cnv_prot: Pearson's correlation coefficient between CNV and protein abundance
p_cnv_prot: CNV-protein Pearson's correlation coefficient p-value
attenuation: attenuation potential, calculated as r_cnv_rna - r_cnv_prot
class: attenuation class, estimated using a Gaussian mixture model (GMM)
gene	r_cnv_rna	p_cnv_rna	r_cnv_prot	p_cnv_prot	attenuation	class
PDCD7	0.61857	3.13715e-40	-0.0946346	0.291859	0.713205	high-attenuated-protein
SPOP	0.627038	1.32194e-41	-0.0747776	0.452834	0.701816	high-attenuated-protein
TOX4	0.67784	7.83267e-51	-0.0134332	0.818283	0.691273	high-attenuated-protein
ARPC1A	0.557121	2.17031e-31	-0.123924	0.0189966	0.681045	high-attenuated-protein
COPS5	0.656991	7.89382e-47	-0.0174993	0.741775	0.67449	high-attenuated-protein
SMARCB1	0.571462	2.74283e-33	-0.0955357	0.0859929	0.666997	high-attenuated-protein
KIAA1429	0.62714	1.27172e-41	-0.0361594	0.534082	0.663299	high-attenuated-protein
UTP3	0.6271	1.29122e-41	-0.0348025	0.544856	0.661902	high-attenuated-protein
SPCS1	0.482953	6.67561e-23	-0.169688	0.00330024	0.652641	high-attenuated-protein
RCL1	0.660639	1.65904e-47	0.00936549	0.869547	0.651274	high-attenuated-protein
SNX14	0.515499	2.26497e-26	-0.134438	0.0719736	0.649937	high-attenuated-protein
INTS4	0.672227	1.00901e-49	0.0310476	0.574114	0.641179	high-attenuated-protein
GPN2	0.546923	4.28078e-30	-0.0852609	0.375821	0.632184	high-attenuated-protein
TADA2B	0.657296	6.93601e-47	0.0291295	0.731683	0.628166	high-attenuated-protein
MYL12B	0.558638	1.38071e-31	-0.0638945	0.377351	0.622532	high-attenuated-protein
SNRPD3	0.592856	2.67309e-36	-0.0253637	0.627688	0.61822	high-attenuated-protein
CCNK	0.676274	1.60674e-50	0.0583733	0.289648	0.617901	high-attenuated-protein
MRPL51	0.599696	2.60717e-37	-0.0175684	0.778832	0.617264	high-attenuated-protein
POC1B	0.437443	1.24088e-18	-0.177245	0.0891956	0.614687	high-attenuated-protein
KDM1A	0.573203	1.58985e-33	-0.0406674	0.44111	0.61387	high-attenuated-protein
GEMIN7	0.497246	2.22091e-24	-0.110982	0.201735	0.608228	high-attenuated-protein
INTS10	0.710846	6.77826e-58	0.110901	0.0447457	0.599945	high-attenuated-protein
SMARCE1	0.6203	1.65615e-40	0.0214757	0.686342	0.598824	high-attenuated-protein
NDUFA9	0.576416	5.76224e-34	-0.0215491	0.680321	0.597965	high-attenuated-protein
C18orf8	0.663148	5.60358e-48	0.0680354	0.231551	0.595113	high-attenuated-protein
KXD1	0.5332	2.02141e-28	-0.0579141	0.455864	0.591114	high-attenuated-protein
C18orf21	0.618187	3.61281e-40	0.0271572	0.704104	0.59103	high-attenuated-protein
CPSF2	0.548328	2.85602e-30	-0.0402466	0.442701	0.588574	high-attenuated-protein
SKIV2L	0.536585	7.93868e-29	-0.0512776	0.328599	0.587863	high-attenuated-protein
SUPT4H1	0.564305	2.4954e-32	-0.0228834	0.682478	0.587188	high-attenuated-protein
ANAPC16	0.527308	1.00289e-27	-0.05639	0.503534	0.583698	high-attenuated-protein
COG1	0.627669	1.03989e-41	0.0451144	0.394076	0.582555	high-attenuated-protein
CNOT10	0.600191	2.19764e-37	0.0182874	0.747249	0.581904	high-attenuated-protein
L3MBTL2	0.565942	1.51295e-32	-0.0141944	0.845477	0.580137	high-attenuated-protein
UBE2D3	0.569869	4.5051e-33	-0.006251	0.925378	0.57612	high-attenuated-protein
PSMD7	0.521358	4.89795e-27	-0.0544256	0.297744	0.575783	high-attenuated-protein
UBL7	0.575027	8.94677e-34	-0.000511671	0.993474	0.575539	high-attenuated-protein
RPS6	0.486759	2.73966e-23	-0.0884028	0.0903781	0.575162	high-attenuated-protein
MRPL37	0.571051	3.11773e-33	-0.00391458	0.940751	0.574966	high-attenuated-protein
HAUS2	0.442681	4.30795e-19	-0.131127	0.0776594	0.573807	high-attenuated-protein
PAF1	0.558572	1.40796e-31	-0.0144342	0.79546	0.573007	high-attenuated-protein
SEH1L	0.643266	2.30911e-44	0.0737445	0.172367	0.569521	high-attenuated-protein
RRAGA	0.632022	1.95762e-42	0.0634474	0.294445	0.568574	high-attenuated-protein
TSEN54	0.614435	1.42266e-39	0.0490076	0.51474	0.565428	high-attenuated-protein
ZNRD1	0.402768	8.7404e-16	-0.161395	0.0634664	0.564163	high-attenuated-protein
CINP	0.598025	4.6266e-37	0.0341752	0.621576	0.56385	high-attenuated-protein
GLE1	0.628235	8.38155e-42	0.0659511	0.288456	0.562284	high-attenuated-protein
RPL17	0.587261	1.72216e-35	0.0261824	0.616623	0.561079	high-attenuated-protein
GNB2L1	0.54306	1.2899e-29	-0.0178665	0.743825	0.560927	high-attenuated-protein
SNRNP40	0.621689	9.88366e-41	0.0609365	0.248812	0.560752	high-attenuated-protein
CCT5	0.629178	5.84593e-42	0.0699682	0.180474	0.55921	high-attenuated-protein
RPS19BP1	0.527571	9.34286e-28	-0.0310922	0.638276	0.558663	high-attenuated-protein
PSMC4	0.534198	1.53618e-28	-0.0241264	0.644571	0.558324	high-attenuated-protein
NOL11	0.651207	8.95713e-46	0.0938547	0.0826167	0.557352	high-attenuated-protein
NUP85	0.69973	2.07906e-55	0.144229	0.0061182	0.555502	high-attenuated-protein
URB2	0.472998	6.51159e-22	-0.0806571	0.153905	0.553655	high-attenuated-protein
TIMM22	0.577505	4.07361e-34	0.0271984	0.689639	0.550307	high-attenuated-protein
C19orf52	0.667272	9.19577e-49	0.117194	0.0611528	0.550078	high-attenuated-protein
PSMC5	0.609183	9.39919e-39	0.0604863	0.247092	0.548697	high-attenuated-protein
WDR46	0.641908	3.98702e-44	0.0939896	0.103635	0.547918	high-attenuated-protein
UTP6	0.489696	1.36744e-23	-0.0570599	0.327084	0.546756	high-attenuated-protein
EIF3I	0.520941	5.46708e-27	-0.0256096	0.62483	0.546551	high-attenuated-protein
POLR2B	0.61971	2.06037e-40	0.0736016	0.161124	0.546108	high-attenuated-protein
MRPL27	0.585585	2.98841e-35	0.040114	0.494731	0.545471	high-attenuated-protein
TAF11	0.571799	2.46865e-33	0.0266325	0.731839	0.545166	high-attenuated-protein
INTS9	0.730324	1.50286e-62	0.185424	0.00116275	0.5449	high-attenuated-protein
RNF20	0.478756	1.76007e-22	-0.0640434	0.243823	0.542799	high-attenuated-protein
GPS1	0.600694	1.8475e-37	0.0580804	0.273748	0.542614	high-attenuated-protein
RPL23A	0.498795	1.5209e-24	-0.0436588	0.403678	0.542454	high-attenuated-protein
CCT6A	0.543519	1.13245e-29	0.00142263	0.978302	0.542096	high-attenuated-protein
PSMB2	0.522952	3.21202e-27	-0.0169293	0.746182	0.539881	high-attenuated-protein
NGDN	0.651306	8.59498e-46	0.11176	0.0662018	0.539546	high-attenuated-protein
2005-03-01	0.524629	2.05614e-27	-0.0119621	0.828352	0.536591	high-attenuated-protein
MED20	0.655005	1.82893e-46	0.120509	0.0420631	0.534496	high-attenuated-protein
CDK9	0.580983	1.33524e-34	0.0471717	0.390153	0.533811	high-attenuated-protein
POLR2C	0.494621	4.19965e-24	-0.0391384	0.463548	0.533759	high-attenuated-protein
IMP3	0.53282	2.24353e-28	-0.000523305	0.992217	0.533343	high-attenuated-protein
VPS52	0.592999	2.54756e-36	0.0599404	0.266869	0.533058	high-attenuated-protein
SF3A3	0.608416	1.23488e-38	0.0754126	0.148796	0.533003	high-attenuated-protein
GATAD1	0.558636	1.38152e-31	0.0272575	0.676977	0.531378	high-attenuated-protein
MAD2L1BP	0.576636	5.3717e-34	0.0453638	0.560482	0.531273	high-attenuated-protein
PSMB5	0.565314	1.83394e-32	0.0342444	0.531607	0.531069	high-attenuated-protein
KIAA0196	0.580033	1.81308e-34	0.051269	0.349539	0.528764	high-attenuated-protein
RPL19	0.521376	4.87484e-27	-0.00723131	0.890042	0.528607	high-attenuated-protein
MYL12A	0.5065	2.24856e-25	-0.0216421	0.722344	0.528142	high-attenuated-protein
MRPS2	0.489484	1.43792e-23	-0.0383139	0.49396	0.527798	high-attenuated-protein
MFAP1	0.599375	2.91158e-37	0.0723743	0.228187	0.527	high-attenuated-protein
MAEA	0.607954	1.45451e-38	0.0811535	0.181246	0.526801	high-attenuated-protein
MRPS23	0.625675	2.21578e-41	0.0999767	0.0566956	0.525698	high-attenuated-protein
SUPT7L	0.597397	5.73566e-37	0.0722062	0.361184	0.525191	high-attenuated-protein
RPL18	0.407994	3.41341e-16	-0.11688	0.0249477	0.524874	high-attenuated-protein
GPAA1	0.523493	2.78223e-27	-0.000291992	0.995975	0.523785	high-attenuated-protein
MED8	0.574813	9.57329e-34	0.0510581	0.406905	0.523755	high-attenuated-protein
PRPF38A	0.548765	2.51693e-30	0.0251418	0.644112	0.523623	high-attenuated-protein
DYM	0.715785	4.8767e-59	0.192267	0.000679309	0.523518	high-attenuated-protein
TAF6L	0.488987	1.61799e-23	-0.0341989	0.58821	0.523186	high-attenuated-protein
THOC5	0.560946	6.90548e-32	0.0389661	0.502081	0.52198	high-attenuated-protein
SAP18	0.519306	8.40167e-27	-0.00241271	0.964281	0.521719	high-attenuated-protein
MRPL52	0.445736	2.30454e-19	-0.0753661	0.279281	0.521103	high-attenuated-protein
FARSA	0.600681	1.85565e-37	0.0799583	0.125745	0.520723	high-attenuated-protein
KAT6A	0.697738	5.6426e-55	0.177225	0.0147026	0.520513	high-attenuated-protein
AQR	0.644387	1.46793e-44	0.124393	0.0371593	0.519994	high-attenuated-protein
INTS8	0.589764	7.51835e-36	0.0704462	0.229292	0.519318	high-attenuated-protein
RPL38	0.42212	2.47066e-17	-0.097197	0.0625141	0.519317	high-attenuated-protein
TAF6	0.626715	1.49408e-41	0.108904	0.0604286	0.517812	high-attenuated-protein
TOPORS	0.648928	2.29917e-45	0.132058	0.181446	0.51687	high-attenuated-protein
TCHP	0.563469	3.21806e-32	0.046787	0.585807	0.516682	high-attenuated-protein
HMGXB3	0.558991	1.2422e-31	0.0424265	0.686363	0.516565	high-attenuated-protein
ZMAT5	0.510639	7.89065e-26	-0.00586214	0.954316	0.516501	high-attenuated-protein
PLRG1	0.550357	1.58657e-30	0.0341042	0.516006	0.516252	high-attenuated-protein
MRPS18C	0.503753	4.4701e-25	-0.0124773	0.864335	0.51623	high-attenuated-protein
NUP88	0.56496	2.04318e-32	0.0490187	0.353725	0.515941	high-attenuated-protein
RINT1	0.558586	1.40211e-31	0.0428419	0.469709	0.515744	high-attenuated-protein
POP5	0.407284	3.88184e-16	-0.10617	0.229271	0.513455	high-attenuated-protein
MED21	0.521869	4.27881e-27	0.00876463	0.893683	0.513105	high-attenuated-protein
NDUFV3	0.463786	5.01921e-21	-0.0490255	0.366067	0.512812	high-attenuated-protein
PES1	0.637638	2.18047e-43	0.125144	0.017057	0.512494	high-attenuated-protein
IK	0.581367	1.17926e-34	0.0693347	0.185063	0.512033	high-attenuated-protein
CPSF4	0.606955	2.07193e-38	0.0949856	0.116729	0.511969	high-attenuated-protein
SF3A1	0.525046	1.83931e-27	0.0131885	0.800925	0.511858	high-attenuated-protein
NDUFS4	0.548773	2.51147e-30	0.0373209	0.491518	0.511452	high-attenuated-protein
MRPL4	0.58575	2.83129e-35	0.0744598	0.158593	0.51129	high-attenuated-protein
ZBTB9	0.571949	2.35507e-33	0.0607018	0.554763	0.511248	high-attenuated-protein
MRPS16	0.591246	4.58592e-36	0.0806763	0.128681	0.51057	high-attenuated-protein
GOLGA7	0.650328	1.28948e-45	0.139821	0.022555	0.510507	high-attenuated-protein
SLC30A6	0.45162	6.78715e-20	-0.0576503	0.370899	0.50927	high-attenuated-protein
PSMD12	0.601358	1.46808e-37	0.0922294	0.0772258	0.509129	high-attenuated-protein
PSMD8	0.551436	1.15871e-30	0.0427223	0.413849	0.508713	high-attenuated-protein
EXOC7	0.584947	3.68338e-35	0.0774433	0.151179	0.507503	high-attenuated-protein
PSMC2	0.562246	4.66334e-32	0.0550777	0.291984	0.507168	high-attenuated-protein
MED30	0.532692	2.32313e-28	0.026393	0.696386	0.506299	high-attenuated-protein
PSMG2	0.567417	9.61648e-33	0.0613065	0.317368	0.506111	high-attenuated-protein
PSMB3	0.520179	6.68107e-27	0.0145991	0.780152	0.50558	high-attenuated-protein
TADA3	0.577488	4.09617e-34	0.0721304	0.263681	0.505358	high-attenuated-protein
RNF187	0.362591	7.08612e-13	-0.142399	0.159715	0.50499	high-attenuated-protein
RNF34	0.641721	4.29714e-44	0.136811	0.0845107	0.50491	high-attenuated-protein
EXOSC5	0.472763	6.86534e-22	-0.0315681	0.576106	0.504331	high-attenuated-protein
POLR3B	0.549055	2.31453e-30	0.0454635	0.444549	0.503591	high-attenuated-protein
POLR3A	0.532716	2.30818e-28	0.0301599	0.574983	0.502556	high-attenuated-protein
DSCR3	0.569055	5.79885e-33	0.067161	0.239913	0.501894	high-attenuated-protein
RPUSD4	0.624916	2.95038e-41	0.12372	0.0979892	0.501195	high-attenuated-protein
CDC16	0.674288	3.9738e-50	0.173372	0.00276352	0.500915	high-attenuated-protein
PSMB6	0.514608	2.85176e-26	0.0145485	0.785027	0.500059	high-attenuated-protein
HDAC3	0.519912	7.16623e-27	0.019922	0.740869	0.49999	high-attenuated-protein
RPL23	0.444772	2.80969e-19	-0.0543959	0.298008	0.499168	high-attenuated-protein
UTP18	0.602193	1.09911e-37	0.103602	0.0617016	0.49859	high-attenuated-protein
PPP2R3C	0.281957	3.74409e-08	-0.21638	0.0342203	0.498338	high-attenuated-protein
C6orf89	0.588995	9.70578e-36	0.0912213	0.263695	0.497774	high-attenuated-protein
POP4	0.576876	4.97726e-34	0.0801728	0.227867	0.496703	high-attenuated-protein
ORC3	0.589138	9.25654e-36	0.093247	0.0869509	0.495891	high-attenuated-protein
PET112	0.587153	1.78497e-35	0.091353	0.131451	0.4958	high-attenuated-protein
KAT5	0.451991	6.27852e-20	-0.0435268	0.488949	0.495518	high-attenuated-protein
C7orf26	0.572811	1.79782e-33	0.0779231	0.22235	0.494888	high-attenuated-protein
ANAPC7	0.620392	1.60034e-40	0.125593	0.0251105	0.494799	high-attenuated-protein
DAD1	0.503271	5.03944e-25	0.00865415	0.86966	0.494617	high-attenuated-protein
C17orf89	0.505984	2.55951e-25	0.0113987	0.899601	0.494585	high-attenuated-protein
SDF2	0.589949	7.06833e-36	0.0955846	0.0984433	0.494365	high-attenuated-protein
HMBOX1	0.534597	1.37628e-28	0.0402859	0.62217	0.494311	high-attenuated-protein
BCAS2	0.540376	2.75287e-29	0.0468542	0.37143	0.493522	high-attenuated-protein
FBXO45	0.58354	5.83005e-35	0.0904119	0.274472	0.493128	high-attenuated-protein
KIAA0753	0.587227	1.7417e-35	0.0946294	0.349016	0.492598	high-attenuated-protein
TAF5L	0.59254	2.9728e-36	0.100113	0.168214	0.492427	high-attenuated-protein
VPS11	0.525829	1.49174e-27	0.0339713	0.534275	0.491858	high-attenuated-protein
ATP5H	0.523212	2.99819e-27	0.0331297	0.526375	0.490082	high-attenuated-protein
NDUFA10	0.475864	3.40561e-22	-0.0141233	0.787426	0.489987	high-attenuated-protein
FAM206A	0.482	8.32879e-23	-0.00752326	0.929702	0.489524	high-attenuated-protein
SMU1	0.720249	4.30273e-60	0.231433	8.15836e-06	0.488816	high-attenuated-protein
NCAPD2	0.476794	2.75634e-22	-0.0108616	0.842997	0.487655	high-attenuated-protein
RPP14	0.538093	5.21736e-29	0.0506275	0.419901	0.487466	high-attenuated-protein
CPSF3L	0.470328	1.18446e-21	-0.0170684	0.770717	0.487397	high-attenuated-protein
ATRIP	0.536948	7.17688e-29	0.0497357	0.507307	0.487213	high-attenuated-protein
NDUFAF1	0.541328	2.10542e-29	0.0547786	0.376268	0.486549	high-attenuated-protein
NFYA	0.520292	6.48647e-27	0.0340023	0.577307	0.486289	high-attenuated-protein
CNOT2	0.646077	7.39011e-45	0.160063	0.00403853	0.486014	high-attenuated-protein
MRPS10	0.566414	1.30925e-32	0.0804456	0.151718	0.485968	high-attenuated-protein
EIF2B2	0.557447	1.96991e-31	0.0714914	0.187184	0.485955	high-attenuated-protein
VPS41	0.554258	5.06478e-31	0.0687072	0.212484	0.485551	high-attenuated-protein
ACTR6	0.451989	6.28071e-20	-0.0332754	0.636585	0.485265	high-attenuated-protein
MED9	0.539946	3.10604e-29	0.0554743	0.437603	0.484472	high-attenuated-protein
NFYC	0.510222	8.77277e-26	0.0264658	0.656956	0.483757	high-attenuated-protein
MRPL10	0.576466	5.67052e-34	0.0927972	0.0884908	0.483669	high-attenuated-protein
NDUFS3	0.456687	2.32348e-20	-0.0258215	0.62149	0.482508	high-attenuated-protein
DPF2	0.567337	9.8554e-33	0.0852334	0.111438	0.482104	high-attenuated-protein
CSNK2A1	0.720291	4.20568e-60	0.238348	3.77219e-06	0.481943	high-attenuated-protein
UQCR10	0.504624	3.59683e-25	0.0226881	0.67498	0.481936	high-attenuated-protein
VPS33B	0.669628	3.23291e-49	0.188025	0.00078175	0.481603	high-attenuated-protein
NDUFA12	0.437939	1.12349e-18	-0.0433967	0.414321	0.481335	high-attenuated-protein
BAG6	0.591371	4.39825e-36	0.110399	0.034998	0.480972	high-attenuated-protein
ATP5L	0.434596	2.18821e-18	-0.0461269	0.3776	0.480723	high-attenuated-protein
NUP107	0.527558	9.37604e-28	0.0468896	0.377057	0.480668	high-attenuated-protein
CXXC1	0.6193	2.39683e-40	0.140628	0.0225434	0.478672	high-attenuated-protein
RAD21	0.548882	2.43327e-30	0.0706727	0.178498	0.478209	high-attenuated-protein
ATP6V1F	0.459864	1.1756e-20	-0.01834	0.746152	0.478204	high-attenuated-protein
COMMD5	0.545674	6.12475e-30	0.0676634	0.222359	0.478011	high-attenuated-protein
UQCRFS1	0.485224	3.92884e-23	0.0072618	0.889582	0.477962	high-attenuated-protein
PSMA1	0.588629	1.09582e-35	0.111256	0.0328727	0.477373	high-attenuated-protein
RBX1	0.39991	1.45173e-15	-0.0773514	0.237514	0.477261	high-attenuated-protein
ZNF33A	0.355544	2.091e-12	-0.121452	0.177263	0.476996	high-attenuated-protein
CEP104	0.55969	1.00752e-31	0.0827898	0.425089	0.4769	high-attenuated-protein
MED11	0.54225	1.62254e-29	0.065431	0.321053	0.476819	high-attenuated-protein
EBNA1BP2	0.499753	1.20249e-24	0.0230731	0.66483	0.47668	high-attenuated-protein
SNAPC3	0.631923	2.0337e-42	0.155514	0.101563	0.476409	high-attenuated-protein
MLLT10	0.478915	1.69688e-22	0.00296819	0.974333	0.475947	high-attenuated-protein
RNF41	0.504478	3.73096e-25	0.0285924	0.702399	0.475885	high-attenuated-protein
EXOSC4	0.50657	2.20932e-25	0.0308637	0.579899	0.475706	high-attenuated-protein
NOL6	0.530485	4.24424e-28	0.0550715	0.301471	0.475414	high-attenuated-protein
CSPP1	0.618485	3.23714e-40	0.143594	0.101788	0.474891	high-attenuated-protein
ATP5C1	0.45715	2.10463e-20	-0.0175577	0.737101	0.474708	high-attenuated-protein
NHP2L1	0.522076	4.05076e-27	0.0476618	0.3831	0.474415	high-attenuated-protein
BRK1	0.503978	4.22647e-25	0.0301162	0.579993	0.473862	high-attenuated-protein
PSMB7	0.568061	7.88395e-33	0.0942894	0.0911911	0.473772	high-attenuated-protein
C16orf70	0.445752	2.2972e-19	-0.0275789	0.674707	0.473331	high-attenuated-protein
UTP15	0.442116	4.83291e-19	-0.0311577	0.564096	0.473274	high-attenuated-protein
SMARCA5	0.523538	2.7491e-27	0.0503515	0.33543	0.473187	high-attenuated-protein
ATP6V1H	0.541204	2.18018e-29	0.0680817	0.19315	0.473123	high-attenuated-protein
WDR36	0.53561	1.04014e-28	0.0630397	0.232822	0.472571	high-attenuated-protein
TTI2	0.6651	2.39073e-48	0.19293	0.00323907	0.47217	high-attenuated-protein
CSNK1A1	0.57442	1.08393e-33	0.102377	0.0503445	0.472043	high-attenuated-protein
CEP95	0.601602	1.34919e-37	0.130474	0.106776	0.471128	high-attenuated-protein
BRD9	0.585538	3.03487e-35	0.114743	0.0742059	0.470795	high-attenuated-protein
RNF40	0.533797	1.7156e-28	0.0631835	0.259758	0.470613	high-attenuated-protein
NOP14	0.573831	1.30503e-33	0.104011	0.0648012	0.469819	high-attenuated-protein
HMGXB4	0.540679	2.52757e-29	0.0709338	0.249851	0.469746	high-attenuated-protein
NUDT21	0.490611	1.09964e-23	0.0210002	0.688032	0.469611	high-attenuated-protein
COPE	0.41598	7.85401e-17	-0.0534529	0.306474	0.469433	high-attenuated-protein
MED10	0.508741	1.27771e-25	0.040165	0.510276	0.468576	high-attenuated-protein
CCT3	0.467317	2.31143e-21	-0.000981717	0.985026	0.468298	high-attenuated-protein
MRPL13	0.560793	7.23141e-32	0.0932979	0.0754419	0.467495	high-attenuated-protein
FIG4	0.559915	9.41535e-32	0.0925847	0.17722	0.467331	high-attenuated-protein
2002-09-01	0.591729	3.9015e-36	0.12451	0.0168622	0.467219	high-attenuated-protein
PHF5A	0.508577	1.33165e-25	0.0414921	0.435123	0.467085	high-attenuated-protein
COPS6	0.545959	5.64437e-30	0.0796368	0.12885	0.466322	high-attenuated-protein
PSMA7	0.509138	1.15531e-25	0.0430638	0.410122	0.466074	high-attenuated-protein
FBXW8	0.458793	1.48025e-20	-0.00652557	0.934317	0.465318	high-attenuated-protein
RBM22	0.653203	3.89731e-46	0.18805	0.000618627	0.465153	high-attenuated-protein
THAP4	0.4672	2.37178e-21	0.00205689	0.974342	0.465143	high-attenuated-protein
SNRPC	0.542891	1.35314e-29	0.0780443	0.137243	0.464847	high-attenuated-protein
MRPS7	0.628557	7.41228e-42	0.164149	0.00185971	0.464408	high-attenuated-protein
BRD8	0.564466	2.37606e-32	0.100183	0.102376	0.464282	high-attenuated-protein
BAP1	0.599086	3.21557e-37	0.134856	0.0452232	0.46423	high-attenuated-protein
RPL4	0.483701	5.60897e-23	0.0196069	0.707748	0.464094	high-attenuated-protein
RPL15	0.425404	1.31813e-17	-0.0381944	0.465103	0.463598	high-attenuated-protein
LIN37	0.404586	6.31343e-16	-0.0588811	0.487963	0.463467	high-attenuated-protein
CLP1	0.643165	2.40545e-44	0.179933	0.00360106	0.463232	high-attenuated-protein
BUB3	0.481613	9.11133e-23	0.0184851	0.723766	0.463127	high-attenuated-protein
WDR83	0.548628	2.61838e-30	0.0862295	0.201601	0.462399	high-attenuated-protein
POLR1C	0.603706	6.48738e-38	0.141362	0.00730576	0.462344	high-attenuated-protein
SUPT6H	0.626103	1.88413e-41	0.163769	0.0018507	0.462334	high-attenuated-protein
PELO	0.591346	4.43561e-36	0.129105	0.0210826	0.462241	high-attenuated-protein
ANKIB1	0.544256	9.18141e-30	0.0827396	0.191369	0.461516	high-attenuated-protein
CIAO1	0.505201	3.11396e-25	0.0438495	0.420958	0.461352	high-attenuated-protein
IDH3B	0.617613	4.46072e-40	0.156508	0.00275183	0.461105	high-attenuated-protein
TRMT61A	0.434675	2.15403e-18	-0.0261961	0.656302	0.460871	high-attenuated-protein
VPS72	0.576943	4.87214e-34	0.116085	0.068558	0.460859	high-attenuated-protein
PSMD13	0.55034	1.59444e-30	0.0901419	0.0841935	0.460198	high-attenuated-protein
C15orf39	0.398157	1.97678e-15	-0.0611952	0.479113	0.459352	high-attenuated-protein
NUP54	0.525712	1.53932e-27	0.0664015	0.204394	0.45931	high-attenuated-protein
MIS12	0.560161	8.74653e-32	0.100852	0.0988193	0.459309	high-attenuated-protein
POLR2J3	0.440682	6.46426e-19	-0.0185765	0.795048	0.459259	high-attenuated-protein
CCDC77	0.558122	1.61055e-31	0.0988999	0.315497	0.459222	high-attenuated-protein
INO80C	0.580861	1.38868e-34	0.121876	0.167176	0.458985	high-attenuated-protein
PIGN	0.552	9.8268e-31	0.0931112	0.260339	0.458888	high-attenuated-protein
MUL1	0.527602	9.26384e-28	0.0689432	0.389378	0.458659	high-attenuated-protein
INTS2	0.629453	5.26231e-42	0.170799	0.00231463	0.458654	high-attenuated-protein
SAP30BP	0.718459	1.14575e-59	0.259946	1.63419e-06	0.458512	high-attenuated-protein
COQ6	0.5667	1.19895e-32	0.108371	0.0471527	0.458329	high-attenuated-protein
SMARCD2	0.556226	2.83148e-31	0.0979741	0.0759643	0.458252	high-attenuated-protein
PSMC1	0.56124	6.3201e-32	0.103059	0.0482066	0.458181	high-attenuated-protein
TFIP11	0.599126	3.17143e-37	0.140947	0.018928	0.458179	high-attenuated-protein
CDC23	0.561787	5.35829e-32	0.103872	0.0677888	0.457915	high-attenuated-protein
POLR3H	0.420126	3.60605e-17	-0.0375696	0.611651	0.457696	high-attenuated-protein
PPP6C	0.628054	8.97951e-42	0.170415	0.00115214	0.457639	high-attenuated-protein
GALNT11	0.582305	8.70568e-35	0.125015	0.201652	0.457291	high-attenuated-protein
C14orf2	0.463434	5.42084e-21	0.00615239	0.931622	0.457281	high-attenuated-protein
ALG8	0.606151	2.751e-38	0.149114	0.0341737	0.457037	high-attenuated-protein
CLPX	0.58777	1.45619e-35	0.13116	0.0135222	0.45661	high-attenuated-protein
CIRH1A	0.500597	9.76879e-25	0.044544	0.441314	0.456053	high-attenuated-protein
NUP37	0.538296	4.92975e-29	0.0822978	0.127096	0.455999	high-attenuated-protein
ZNF7	0.640655	6.58271e-44	0.184754	0.0282912	0.455901	high-attenuated-protein
DCAF13	0.612047	3.37136e-39	0.156154	0.00511606	0.455893	high-attenuated-protein
PSMD3	0.626823	1.43456e-41	0.17099	0.000990252	0.455833	high-attenuated-protein
AP2B1	0.50469	3.5383e-25	0.0493836	0.344814	0.455306	high-attenuated-protein
TRIM41	0.581584	1.09951e-34	0.126809	0.138311	0.454775	high-attenuated-protein
FAM96B	0.360198	1.02643e-12	-0.0944259	0.101463	0.454624	high-attenuated-protein
INTS1	0.494845	3.97794e-24	0.0403951	0.45387	0.45445	high-attenuated-protein
TGIF1	0.517043	1.51737e-26	0.0626342	0.412982	0.454409	high-attenuated-protein
RPSA	0.469167	1.53382e-21	0.0148847	0.775965	0.454283	high-attenuated-protein
RNF168	0.550008	1.75566e-30	0.0957517	0.280397	0.454256	high-attenuated-protein
MRPL14	0.50012	1.09854e-24	0.0459518	0.394843	0.454169	high-attenuated-protein
PRPF8	0.610505	5.86403e-39	0.156524	0.00260375	0.453981	high-attenuated-protein
ELMO2	0.582431	8.35871e-35	0.128962	0.0319035	0.453469	high-attenuated-protein
RPS24	0.50248	6.13365e-25	0.0492288	0.346331	0.453251	high-attenuated-protein
TSPYL1	0.498163	1.77547e-24	0.0450036	0.519644	0.453159	high-attenuated-protein
TAF12	0.529953	4.90524e-28	0.0768064	0.361896	0.453146	high-attenuated-protein
GTF2E1	0.483448	5.94923e-23	0.0303043	0.593262	0.453144	high-attenuated-protein
CDKN2AIPNL	0.443286	3.80757e-19	-0.00983617	0.885451	0.453123	high-attenuated-protein
WDR82	0.613984	1.67546e-39	0.161068	0.00214238	0.452916	high-attenuated-protein
MCRS1	0.531931	2.86108e-28	0.0794797	0.220869	0.452452	high-attenuated-protein
ATP5E	0.456985	2.17997e-20	0.00468612	0.930689	0.452299	high-attenuated-protein
NAA35	0.575686	7.26281e-34	0.123679	0.0400452	0.452007	high-attenuated-protein
INTS12	0.518806	9.57868e-27	0.0669429	0.28125	0.451863	high-attenuated-protein
POLR1E	0.540355	2.7693e-29	0.0885577	0.127826	0.451797	high-attenuated-protein
YME1L1	0.507186	1.89178e-25	0.055917	0.301071	0.451269	high-attenuated-protein
AP4M1	0.560038	9.07541e-32	0.108883	0.149126	0.451155	high-attenuated-protein
ADD1	0.619919	1.90684e-40	0.168932	0.00114168	0.450987	high-attenuated-protein
MRPL22	0.566766	1.17498e-32	0.116011	0.0309736	0.450755	high-attenuated-protein
CPSF3	0.574795	9.62681e-34	0.124233	0.0219521	0.450562	high-attenuated-protein
EP400	0.502677	5.84099e-25	0.0522419	0.393424	0.450435	high-attenuated-protein
MRPL40	0.472362	7.51224e-22	0.0223352	0.673626	0.450027	high-attenuated-protein
RPS3	0.408533	3.09495e-16	-0.0413479	0.429043	0.449881	high-attenuated-protein
DCTN4	0.559328	1.12291e-31	0.109539	0.0367107	0.449789	high-attenuated-protein
RPL13A	0.321596	2.66899e-10	-0.128116	0.013914	0.449712	high-attenuated-protein
NDUFB4	0.316057	5.57155e-10	-0.133626	0.0110377	0.449684	high-attenuated-protein
EXOSC2	0.519194	8.65364e-27	0.0697353	0.194357	0.449458	high-attenuated-protein
PIH1D1	0.492371	7.21867e-24	0.0429384	0.439729	0.449433	high-attenuated-protein
TBC1D22B	0.643851	1.82327e-44	0.194457	0.0203994	0.449395	high-attenuated-protein
FAM103A1	0.476372	3.03449e-22	0.0269866	0.658882	0.449385	high-attenuated-protein
NUP188	0.424923	1.44567e-17	-0.0244408	0.642099	0.449364	high-attenuated-protein
POLR3D	0.613342	2.11392e-39	0.164138	0.0085076	0.449203	high-attenuated-protein
RPS23	0.38668	1.42716e-14	-0.0624513	0.232042	0.449131	high-attenuated-protein
RNF185	0.573956	1.25455e-33	0.124847	0.106869	0.449109	high-attenuated-protein
DCTN6	0.648232	3.06117e-45	0.199164	0.000487561	0.449068	high-attenuated-protein
RALBP1	0.590909	5.13305e-36	0.142371	0.0147271	0.448538	high-attenuated-protein
NSMCE2	0.559983	9.22661e-32	0.111562	0.0637169	0.448421	high-attenuated-protein
EXOC3	0.622275	7.94434e-41	0.173943	0.00104967	0.448332	high-attenuated-protein
TNIP2	0.559049	1.2207e-31	0.110811	0.134267	0.448239	high-attenuated-protein
MNAT1	0.452664	5.44962e-20	0.00494017	0.935722	0.447724	high-attenuated-protein
PRPF4	0.583566	5.78082e-35	0.136054	0.00915841	0.447512	high-attenuated-protein
MCM3AP	0.54633	5.07468e-30	0.0988234	0.0982805	0.447507	high-attenuated-protein
MRPL2	0.506696	2.14022e-25	0.0592548	0.279502	0.447441	high-attenuated-protein
SMG8	0.606631	2.32295e-38	0.159559	0.00593783	0.447072	high-attenuated-protein
ARPC3	0.344656	1.05663e-11	-0.102179	0.0501605	0.446835	high-attenuated-protein
NDUFV2	0.46227	6.98284e-21	0.0155024	0.767861	0.446768	high-attenuated-protein
AAAS	0.507313	1.83251e-25	0.060927	0.253573	0.446386	high-attenuated-protein
VPS16	0.592081	3.46793e-36	0.145924	0.00737928	0.446156	high-attenuated-protein
MRPL50	0.427606	8.61591e-18	-0.0185335	0.735378	0.446139	high-attenuated-protein
DDB1	0.597225	6.08233e-37	0.151121	0.00366259	0.446104	high-attenuated-protein
PSMB1	0.497859	1.91217e-24	0.0521348	0.318573	0.445725	high-attenuated-protein
KAT7	0.670557	2.13527e-49	0.224891	7.22221e-05	0.445666	high-attenuated-protein
CBLL1	0.620061	1.8095e-40	0.174863	0.00684455	0.445198	high-attenuated-protein
AMMECR1L	0.560179	8.6994e-32	0.115024	0.252046	0.445155	high-attenuated-protein
POLR1D	0.520847	5.60392e-27	0.0757452	0.233679	0.445102	high-attenuated-protein
PSMB4	0.455676	2.88179e-20	0.0106978	0.837941	0.444978	high-attenuated-protein
MRPS18A	0.520266	6.53084e-27	0.0756915	0.163136	0.444574	high-attenuated-protein
MRPL18	0.462208	7.07805e-21	0.0176558	0.743836	0.444552	high-attenuated-protein
NDUFS6	0.487038	2.56556e-23	0.0427193	0.420342	0.444318	high-attenuated-protein
MED4	0.535757	9.98691e-29	0.0915896	0.128345	0.444168	high-attenuated-protein
TRIM37	0.581758	1.03938e-34	0.137645	0.0602996	0.444113	high-attenuated-protein
SNRPB2	0.513801	3.51143e-26	0.0697501	0.190435	0.444051	high-attenuated-protein
MRPL20	0.427043	9.60656e-18	-0.0168902	0.76163	0.443934	high-attenuated-protein
HPS1	0.324015	1.92622e-10	-0.119832	0.2474	0.443846	high-attenuated-protein
ABT1	0.557507	1.93468e-31	0.1149	0.0841107	0.442607	high-attenuated-protein
BYSL	0.639738	9.48699e-44	0.197341	0.000198712	0.442397	high-attenuated-protein
NUP133	0.547638	3.48491e-30	0.10559	0.0440898	0.442047	high-attenuated-protein
ATP5SL	0.53652	8.08416e-29	0.0950995	0.250254	0.44142	high-attenuated-protein
MRPS27	0.57091	3.25794e-33	0.129508	0.0135357	0.441402	high-attenuated-protein
KLHL12	0.473498	5.81737e-22	0.0322664	0.729826	0.441232	high-attenuated-protein
SNW1	0.59597	9.32768e-37	0.154795	0.00336573	0.441175	high-attenuated-protein
MED24	0.590375	6.13414e-36	0.149488	0.00881864	0.440887	high-attenuated-protein
CNOT8	0.571512	2.70022e-33	0.130708	0.0462613	0.440804	high-attenuated-protein
MRPL46	0.59735	5.8277e-37	0.156646	0.00295985	0.440705	high-attenuated-protein
YEATS2	0.441078	5.96665e-19	0.000432042	0.995119	0.440646	high-attenuated-protein
FBXW11	0.563569	3.12199e-32	0.12297	0.0680539	0.440599	high-attenuated-protein
NCOA6	0.563616	3.07801e-32	0.123172	0.0669757	0.440444	high-attenuated-protein
PSMA4	0.494597	4.22414e-24	0.0542074	0.299687	0.440389	high-attenuated-protein
RPL28	0.354125	2.59163e-12	-0.0862535	0.0989799	0.440379	high-attenuated-protein
NARF	0.565839	1.56148e-32	0.1259	0.139723	0.439939	high-attenuated-protein
TMEM147	0.414971	9.4759e-17	-0.0246927	0.76345	0.439664	high-attenuated-protein
IFT52	0.568577	6.72316e-33	0.128987	0.0482636	0.43959	high-attenuated-protein
NSMCE4A	0.503136	5.21189e-25	0.0635748	0.29171	0.439561	high-attenuated-protein
THOC7	0.508997	1.19733e-25	0.0697381	0.246481	0.439259	high-attenuated-protein
NAA20	0.488004	2.04213e-23	0.0489891	0.409174	0.439015	high-attenuated-protein
RPN2	0.561152	6.48921e-32	0.122156	0.0190689	0.438996	high-attenuated-protein
ZNHIT1	0.470548	1.12763e-21	0.031588	0.718143	0.43896	high-attenuated-protein
TOMM5	0.427653	8.53703e-18	-0.0110244	0.856115	0.438677	high-attenuated-protein
CASP8AP2	0.49393	4.96181e-24	0.0567979	0.503512	0.437132	high-attenuated-protein
ERCC1	0.449425	1.07388e-19	0.012617	0.850052	0.436808	high-attenuated-protein
TRAPPC10	0.587463	1.6115e-35	0.150692	0.0115791	0.43677	high-attenuated-protein
CHERP	0.565236	1.87816e-32	0.128581	0.0144964	0.436655	high-attenuated-protein
PPP2R1A	0.505823	2.66481e-25	0.0693665	0.18426	0.436457	high-attenuated-protein
RPL30	0.50462	3.60062e-25	0.0683628	0.190705	0.436257	high-attenuated-protein
MRPS9	0.409901	2.41197e-16	-0.026254	0.618085	0.436155	high-attenuated-protein
GEMIN4	0.607472	1.72556e-38	0.171401	0.00202459	0.436071	high-attenuated-protein
NAA38	0.470702	1.08969e-21	0.0349775	0.536892	0.435724	high-attenuated-protein
QRICH1	0.593012	2.53676e-36	0.157388	0.00439164	0.435624	high-attenuated-protein
NDUFB7	0.40354	7.61436e-16	-0.0317965	0.568495	0.435337	high-attenuated-protein
HEATR1	0.499126	1.40232e-24	0.0639894	0.22199	0.435137	high-attenuated-protein
DCTN2	0.452284	5.90363e-20	0.0173378	0.740274	0.434946	high-attenuated-protein
KDELR1	0.54939	2.10049e-30	0.114652	0.10335	0.434738	high-attenuated-protein
DPM1	0.56605	1.46357e-32	0.131325	0.0119135	0.434726	high-attenuated-protein
ABHD5	0.456642	2.34589e-20	0.0219853	0.774028	0.434656	high-attenuated-protein
COPS7A	0.538239	5.00915e-29	0.103685	0.0568709	0.434554	high-attenuated-protein
MEN1	0.529862	5.02795e-28	0.0954154	0.127097	0.434446	high-attenuated-protein
TSG101	0.601529	1.38376e-37	0.167382	0.00135016	0.434147	high-attenuated-protein
ARL1	0.538567	4.57108e-29	0.104468	0.0476287	0.434099	high-attenuated-protein
TBP	0.64803	3.32487e-45	0.213984	0.000581308	0.434047	high-attenuated-protein
NPRL2	0.529385	5.72202e-28	0.095358	0.223087	0.434027	high-attenuated-protein
SNRPD1	0.553058	7.20786e-31	0.119425	0.0219413	0.433633	high-attenuated-protein
YIPF2	0.524919	1.90299e-27	0.0915085	0.355555	0.43341	high-attenuated-protein
NDEL1	0.579466	2.17573e-34	0.146229	0.0741706	0.433237	high-attenuated-protein
MRPL43	0.476836	2.72996e-22	0.0437233	0.436433	0.433113	high-attenuated-protein
FCF1	0.502322	6.3777e-25	0.0692723	0.286157	0.43305	high-attenuated-protein
CASC3	0.642193	3.55556e-44	0.209268	0.000684371	0.432925	high-attenuated-protein
CLTA	0.542345	1.57948e-29	0.109501	0.0448847	0.432845	high-attenuated-protein
RAC1	0.538546	4.59726e-29	0.106012	0.0518498	0.432534	high-attenuated-protein
MAGOHB	0.478885	1.70861e-22	0.0465211	0.429176	0.432364	high-attenuated-protein
UBE2D2	0.577261	4.40305e-34	0.145267	0.0438305	0.431994	high-attenuated-protein
CRTAP	0.415038	9.35879e-17	-0.0169291	0.754034	0.431967	high-attenuated-protein
MKRN1	0.596043	9.09869e-37	0.16416	0.0239966	0.431884	high-attenuated-protein
AP4B1	0.4573	2.0382e-20	0.0255454	0.707611	0.431755	high-attenuated-protein
DRG1	0.581512	1.12539e-34	0.14982	0.0039698	0.431692	high-attenuated-protein
TRRAP	0.477583	2.30224e-22	0.0459301	0.4049	0.431653	high-attenuated-protein
MRPS15	0.480696	1.12613e-22	0.0492091	0.376563	0.431487	high-attenuated-protein
SDHC	0.451825	6.50134e-20	0.0203699	0.737116	0.431455	high-attenuated-protein
ELP4	0.524105	2.36395e-27	0.0927459	0.13891	0.43136	high-attenuated-protein
AMBRA1	0.551144	1.26141e-30	0.119942	0.103907	0.431203	high-attenuated-protein
DHX33	0.570848	3.32224e-33	0.139792	0.0236339	0.431056	high-attenuated-protein
BRPF3	0.507156	1.90634e-25	0.0761198	0.364516	0.431036	high-attenuated-protein
POLR2D	0.426032	1.16796e-17	-0.00476571	0.936837	0.430797	high-attenuated-protein
GTPBP4	0.64109	5.53157e-44	0.211217	5.10945e-05	0.429874	high-attenuated-protein
BRPF1	0.601576	1.36128e-37	0.171854	0.00689582	0.429722	high-attenuated-protein
STK4	0.55629	2.77762e-31	0.126616	0.0191598	0.429674	high-attenuated-protein
CENPO	0.372257	1.53738e-13	-0.0574103	0.584648	0.429667	high-attenuated-protein
USP33	0.488775	1.7015e-23	0.0600156	0.442429	0.428759	high-attenuated-protein
MAU2	0.583675	5.57765e-35	0.15571	0.011611	0.427965	high-attenuated-protein
SMARCA4	0.568033	7.95363e-33	0.140207	0.00901512	0.427826	high-attenuated-protein
ANAPC4	0.489621	1.39209e-23	0.0619601	0.286366	0.42766	high-attenuated-protein
ZNF250	0.550539	1.50467e-30	0.122903	0.122739	0.427636	high-attenuated-protein
EFTUD2	0.481407	9.55621e-23	0.0538027	0.303315	0.427604	high-attenuated-protein
RPL37	0.317409	4.6621e-10	-0.109622	0.0737403	0.427031	high-attenuated-protein
WRB	0.41621	7.52442e-17	-0.0107054	0.910397	0.426915	high-attenuated-protein
STT3A	0.633801	9.81358e-43	0.207301	6.15451e-05	0.4265	high-attenuated-protein
RPL8	0.46389	4.90715e-21	0.0374434	0.473932	0.426446	high-attenuated-protein
WDR12	0.451251	7.333e-20	0.0248815	0.637981	0.426369	high-attenuated-protein
MRPS35	0.484141	5.06179e-23	0.0592977	0.260461	0.424843	high-attenuated-protein
INO80E	0.411889	1.6752e-16	-0.012793	0.865415	0.424682	high-attenuated-protein
POLD2	0.432995	3.0035e-18	0.00847158	0.87186	0.424523	high-attenuated-protein
RNPS1	0.398272	1.93722e-15	-0.0261173	0.620888	0.424389	high-attenuated-protein
ATP5A1	0.659516	2.68792e-47	0.235239	5.07929e-06	0.424277	high-attenuated-protein
NDUFS2	0.453352	4.71368e-20	0.029302	0.575786	0.42405	high-attenuated-protein
EXOSC7	0.511477	6.37135e-26	0.0874392	0.106999	0.424038	high-attenuated-protein
CCDC115	0.474358	4.79144e-22	0.0506602	0.459926	0.423698	high-attenuated-protein
TATDN2	0.541891	1.79591e-29	0.118238	0.222939	0.423653	high-attenuated-protein
POLR3F	0.60949	8.42666e-39	0.185842	0.00330876	0.423647	high-attenuated-protein
DDA1	0.518277	1.09985e-26	0.0947103	0.116454	0.423567	high-attenuated-protein
GTF3C3	0.474264	4.8944e-22	0.0507193	0.366579	0.423544	high-attenuated-protein
BRD7	0.465568	3.39729e-21	0.0421001	0.494985	0.423468	high-attenuated-protein
RAD1	0.536966	7.14175e-29	0.113688	0.0781622	0.423278	high-attenuated-protein
SPATA5L1	0.599673	2.62757e-37	0.176714	0.00305846	0.422959	high-attenuated-protein
INTS7	0.487353	2.38162e-23	0.0649313	0.240193	0.422422	high-attenuated-protein
CNOT7	0.694437	2.89735e-54	0.272233	1.84129e-06	0.422205	high-attenuated-protein
PPP3R1	0.414698	9.97012e-17	-0.00706002	0.905875	0.421758	high-attenuated-protein
MED1	0.601957	1.19288e-37	0.180438	0.000759879	0.421518	high-attenuated-protein
RPL29	0.417203	6.25007e-17	-0.00427067	0.934927	0.421473	high-attenuated-protein
SNRPD2	0.361517	8.37174e-13	-0.059569	0.254346	0.421086	high-attenuated-protein
MED6	0.553627	6.09895e-31	0.132561	0.0316318	0.421066	high-attenuated-protein
AATF	0.487755	2.16604e-23	0.066823	0.211062	0.420932	high-attenuated-protein
GNG5	0.412475	1.50391e-16	-0.00840218	0.875714	0.420877	high-attenuated-protein
GNB1	0.551481	1.14334e-30	0.130698	0.0120912	0.420783	high-attenuated-protein
KIAA0226	0.561143	6.50741e-32	0.14092	0.143853	0.420223	high-attenuated-protein
SS18	0.668489	5.36536e-49	0.248817	0.000104656	0.419673	high-attenuated-protein
TADA1	0.497635	2.02e-24	0.0784571	0.289771	0.419178	high-attenuated-protein
UBR5	0.575285	8.24714e-34	0.156188	0.00388804	0.419096	high-attenuated-protein
MRPS11	0.520956	5.44574e-27	0.102157	0.0715581	0.418799	high-attenuated-protein
SPCS2	0.57684	5.03491e-34	0.158156	0.00237641	0.418684	high-attenuated-protein
SEC11A	0.608202	1.33223e-38	0.189714	0.000530692	0.418488	high-attenuated-protein
ASNSD1	0.348826	5.72309e-12	-0.0694744	0.460646	0.418301	high-attenuated-protein
RAB28	0.543222	1.23203e-29	0.125014	0.0578029	0.418208	high-attenuated-protein
RPS14	0.41974	3.87926e-17	0.0015535	0.976306	0.418186	high-attenuated-protein
VPS28	0.492248	7.43516e-24	0.0742351	0.16103	0.418013	high-attenuated-protein
MRPS18B	0.469884	1.30773e-21	0.0519352	0.329192	0.417949	high-attenuated-protein
NDUFC1	0.465287	3.61354e-21	0.0473447	0.561142	0.417943	high-attenuated-protein
CCNC	0.560014	9.14017e-32	0.142129	0.0939082	0.417885	high-attenuated-protein
ZDHHC6	0.545856	5.81293e-30	0.128126	0.143168	0.41773	high-attenuated-protein
SPATA2	0.604809	4.40965e-38	0.187127	0.0709213	0.417682	high-attenuated-protein
TRIM27	0.627105	1.28862e-41	0.209591	0.000325909	0.417514	high-attenuated-protein
UBXN2A	0.408318	3.21779e-16	-0.00909539	0.91884	0.417414	high-attenuated-protein
PIBF1	0.446162	2.11127e-19	0.0292689	0.645781	0.416893	high-attenuated-protein
METTL2B	0.559709	1.00158e-31	0.14284	0.0386201	0.416869	high-attenuated-protein
ALG9	0.636266	3.74385e-43	0.219591	0.000482395	0.416675	high-attenuated-protein
TTF1	0.553831	5.74409e-31	0.137491	0.0746533	0.41634	high-attenuated-protein
DAP3	0.529267	5.90799e-28	0.113108	0.0305089	0.41616	high-attenuated-protein
NOA1	0.594845	1.36632e-36	0.179005	0.00206205	0.41584	high-attenuated-protein
TRAPPC11	0.610123	6.72233e-39	0.194479	0.00087031	0.415643	high-attenuated-protein
PWP2	0.614772	1.25907e-39	0.199316	0.000134809	0.415455	high-attenuated-protein
CSTF1	0.635265	5.54176e-43	0.219911	4.54109e-05	0.415354	high-attenuated-protein
ZNF330	0.571522	2.69173e-33	0.156425	0.00874323	0.415097	high-attenuated-protein
ECD	0.562317	4.56401e-32	0.147537	0.0231017	0.41478	high-attenuated-protein
MRPL48	0.491814	8.24837e-24	0.0770819	0.165648	0.414733	high-attenuated-protein
ASCC1	0.484595	4.55175e-23	0.0700541	0.283812	0.414541	high-attenuated-protein
EIF2B5	0.510758	7.65425e-26	0.0962948	0.0672423	0.414463	high-attenuated-protein
IFT43	0.409353	2.66565e-16	-0.00506058	0.95268	0.414413	high-attenuated-protein
PSMD6	0.573422	1.484e-33	0.159426	0.00215812	0.413996	high-attenuated-protein
EIF2S2	0.55947	1.07628e-31	0.145938	0.00503025	0.413531	high-attenuated-protein
AGPAT6	0.710035	1.03916e-57	0.296711	1.41679e-05	0.413324	high-attenuated-protein
INO80	0.539113	3.92356e-29	0.125795	0.0637348	0.413318	high-attenuated-protein
SRP72	0.584626	4.09016e-35	0.171313	0.000968246	0.413313	high-attenuated-protein
SCFD2	0.43318	2.89591e-18	0.0201468	0.722129	0.413033	high-attenuated-protein
MED31	0.419509	4.0518e-17	0.00692118	0.920202	0.412588	high-attenuated-protein
COPB1	0.532394	2.52083e-28	0.119874	0.0214445	0.41252	high-attenuated-protein
NCAPD3	0.541451	2.03374e-29	0.129088	0.0448404	0.412362	high-attenuated-protein
MRPS28	0.527292	1.00727e-27	0.114985	0.0335275	0.412307	high-attenuated-protein
DCTN5	0.431982	3.66666e-18	0.0199161	0.736011	0.412066	high-attenuated-protein
FBL	0.465198	3.68528e-21	0.0533199	0.307682	0.411878	high-attenuated-protein
2006-03-01	0.577812	3.69392e-34	0.166392	0.0439845	0.41142	high-attenuated-protein
SHQ1	0.546287	5.13871e-30	0.134869	0.172248	0.411418	high-attenuated-protein
TBC1D20	0.715008	7.40411e-59	0.303652	7.08594e-06	0.411357	high-attenuated-protein
H2AFV	0.463723	5.08886e-21	0.0526985	0.365471	0.411025	high-attenuated-protein
DDX41	0.568307	7.30746e-33	0.157394	0.00638729	0.410914	high-attenuated-protein
FIBP	0.420211	3.54901e-17	0.00943107	0.869918	0.41078	high-attenuated-protein
TUBGCP4	0.563385	3.30127e-32	0.152743	0.0228254	0.410642	high-attenuated-protein
ATP6V1E1	0.527409	9.75854e-28	0.116855	0.0251783	0.410554	high-attenuated-protein
COG5	0.534615	1.36922e-28	0.124265	0.0178561	0.41035	high-attenuated-protein
C11orf30	0.538103	5.20323e-29	0.128201	0.0611829	0.409902	high-attenuated-protein
NSMCE1	0.427581	8.65759e-18	0.0176834	0.773641	0.409897	high-attenuated-protein
EXOSC1	0.469913	1.29931e-21	0.060178	0.295624	0.409735	high-attenuated-protein
ALKBH4	0.574315	1.1201e-33	0.164667	0.0093812	0.409648	high-attenuated-protein
DDX52	0.515131	2.49109e-26	0.105605	0.0641699	0.409527	high-attenuated-protein
ZNF623	0.561497	5.84856e-32	0.152055	0.135002	0.409442	high-attenuated-protein
STK35	0.6491	2.1415e-45	0.239778	0.00143901	0.409322	high-attenuated-protein
UQCRB	0.49892	1.47517e-24	0.089675	0.0858196	0.409245	high-attenuated-protein
C4orf3	0.472099	7.97028e-22	0.0629462	0.475069	0.409152	high-attenuated-protein
ZC3H14	0.660338	1.88887e-47	0.251896	7.9021e-06	0.408442	high-attenuated-protein
COPS8	0.495807	3.15102e-24	0.087446	0.095292	0.408361	high-attenuated-protein
RPP38	0.538951	4.10505e-29	0.130603	0.0394624	0.408349	high-attenuated-protein
POLR2K	0.572691	1.86681e-33	0.164398	0.0237896	0.408293	high-attenuated-protein
MTA2	0.479943	1.33978e-22	0.0719826	0.169973	0.40796	high-attenuated-protein
UBE2R2	0.664962	2.53986e-48	0.257202	3.61856e-06	0.40776	high-attenuated-protein
CHCHD1	0.513916	3.40825e-26	0.106325	0.0823139	0.407591	high-attenuated-protein
DHX35	0.689509	3.2005e-53	0.281941	1.14195e-05	0.407568	high-attenuated-protein
ENY2	0.594458	1.55726e-36	0.187087	0.00163254	0.407371	high-attenuated-protein
ZDHHC3	0.46204	7.34166e-21	0.0547356	0.475752	0.407304	high-attenuated-protein
GMPPA	0.337004	3.17875e-11	-0.0701507	0.179933	0.407155	high-attenuated-protein
LEO1	0.574711	9.88767e-34	0.167685	0.00261912	0.407026	high-attenuated-protein
SEC23B	0.53053	4.19296e-28	0.12361	0.0176786	0.40692	high-attenuated-protein
ATXN7	0.497071	2.31764e-24	0.0904805	0.361008	0.40659	high-attenuated-protein
ASH2L	0.775236	5.12449e-75	0.368832	1.3808e-11	0.406404	high-attenuated-protein
BTBD10	0.55514	3.905e-31	0.148813	0.127898	0.406327	high-attenuated-protein
EIF3L	0.557443	1.97178e-31	0.151267	0.0036295	0.406176	high-attenuated-protein
PMPCB	0.612051	3.36712e-39	0.205892	7.24561e-05	0.406159	high-attenuated-protein
ANAPC13	0.274181	9.06336e-08	-0.131874	0.200275	0.406054	high-attenuated-protein
GPN1	0.529341	5.79166e-28	0.123324	0.0444775	0.406016	high-attenuated-protein
PEX16	0.513415	3.87721e-26	0.107443	0.158202	0.405972	high-attenuated-protein
ARMC8	0.529196	6.02291e-28	0.123274	0.027456	0.405922	high-attenuated-protein
YBX1	0.505445	2.92933e-25	0.0999337	0.0554497	0.405512	high-attenuated-protein
SREK1IP1	0.476503	2.94526e-22	0.0711199	0.419536	0.405383	high-attenuated-protein
CCDC112	0.393444	4.49307e-15	-0.0119334	0.900619	0.405378	high-attenuated-protein
SF3B2	0.582536	8.07709e-35	0.177439	0.000649385	0.405097	high-attenuated-protein
TMEM30A	0.436106	1.62049e-18	0.0310346	0.580775	0.405072	high-attenuated-protein
VPS33A	0.570958	3.20969e-33	0.166141	0.00250205	0.404817	high-attenuated-protein
NSA2	0.41549	8.60496e-17	0.0107667	0.848332	0.404723	high-attenuated-protein
RPA3	0.409983	2.37582e-16	0.00535316	0.920396	0.40463	high-attenuated-protein
CNTROB	0.584169	4.74827e-35	0.1798	0.0431014	0.404369	high-attenuated-protein
AP3M1	0.546737	4.51606e-30	0.142375	0.0062924	0.404361	high-attenuated-protein
PRPSAP1	0.612728	2.63819e-39	0.208675	0.000151104	0.404053	high-attenuated-protein
BMS1	0.49606	2.96333e-24	0.0920994	0.0979446	0.403961	high-attenuated-protein
MLX	0.469736	1.35169e-21	0.0661359	0.369785	0.4036	high-attenuated-protein
GPR108	0.456261	2.54425e-20	0.0528078	0.419376	0.403453	high-attenuated-protein
C1orf109	0.582801	7.41225e-35	0.179563	0.0497152	0.403238	high-attenuated-protein
MEA1	0.548397	2.79927e-30	0.145368	0.0821291	0.403029	high-attenuated-protein
TOMM22	0.571733	2.52034e-33	0.169093	0.00128022	0.40264	high-attenuated-protein
TUBGCP5	0.551884	1.01641e-30	0.149331	0.0886905	0.402554	high-attenuated-protein
SIAH1	0.551131	1.2663e-30	0.14863	0.0967182	0.402501	high-attenuated-protein
RPL7A	0.402217	9.64317e-16	4.30583e-05	0.999343	0.402174	high-attenuated-protein
TP53RK	0.54222	1.63645e-29	0.14012	0.0148113	0.4021	high-attenuated-protein
KRAS	0.518319	1.08777e-26	0.1163	0.0358238	0.402019	high-attenuated-protein
PSEN1	0.62725	1.2197e-41	0.225323	0.000338578	0.401927	high-attenuated-protein
C1orf43	0.468681	1.70874e-21	0.066763	0.490345	0.401918	high-attenuated-protein
PTCD3	0.425619	1.26447e-17	0.0240033	0.648525	0.401616	high-attenuated-protein
ZW10	0.587223	1.74404e-35	0.185673	0.000437059	0.40155	high-attenuated-protein
PIP5K1A	0.49338	5.66403e-24	0.0918896	0.209777	0.401491	high-attenuated-protein
RHOA	0.536393	8.37303e-29	0.134919	0.00956293	0.401474	high-attenuated-protein
PBX2	0.527546	9.40503e-28	0.126158	0.0611625	0.401389	high-attenuated-protein
CCDC137	0.568921	6.04476e-33	0.167905	0.0100823	0.401015	high-attenuated-protein
MRPL15	0.522545	3.57827e-27	0.121551	0.0201853	0.400994	high-attenuated-protein
ARPC4	0.442964	4.06625e-19	0.0420619	0.42111	0.400902	high-attenuated-protein
MRPL19	0.335553	3.90403e-11	-0.0647736	0.224769	0.400327	high-attenuated-protein
NDUFS8	0.497231	2.22918e-24	0.0969785	0.0634706	0.400252	high-attenuated-protein
PHB	0.586465	2.23844e-35	0.186354	0.000325313	0.400111	high-attenuated-protein
XAB2	0.538032	5.30703e-29	0.137926	0.0102118	0.400106	high-attenuated-protein
AP1S1	0.48377	5.51971e-23	0.0839235	0.11395	0.399846	high-attenuated-protein
DCTN3	0.453098	4.97338e-20	0.0532611	0.31974	0.399837	high-attenuated-protein
MAP3K7	0.563277	3.41168e-32	0.163594	0.0122104	0.399683	high-attenuated-protein
RALGAPB	0.610116	6.73952e-39	0.21045	6.9204e-05	0.399665	high-attenuated-protein
CSNK2B	0.525458	1.6475e-27	0.126317	0.0175786	0.399141	high-attenuated-protein
PSMC3	0.509398	1.0816e-25	0.110294	0.034425	0.399105	high-attenuated-protein
ING5	0.498903	1.48114e-24	0.099823	0.168327	0.39908	high-attenuated-protein
TMEM120B	0.454497	3.70066e-20	0.0554197	0.457438	0.399077	high-attenuated-protein
GINS4	0.581449	1.14842e-34	0.182419	0.00366272	0.39903	high-attenuated-protein
CCDC101	0.373502	1.25797e-13	-0.0253072	0.707026	0.398809	high-attenuated-protein
EIF3G	0.609254	9.16573e-39	0.210575	4.89937e-05	0.398679	high-attenuated-protein
TUBGCP3	0.663169	5.55337e-48	0.264787	9.15802e-07	0.398382	high-attenuated-protein
NUP43	0.530536	4.18603e-28	0.132184	0.013325	0.398352	high-attenuated-protein
EIF3H	0.50147	7.87596e-25	0.103369	0.0478379	0.398101	high-attenuated-protein
RAD51C	0.520112	6.8009e-27	0.122238	0.207566	0.397873	high-attenuated-protein
OXNAD1	0.479654	1.43169e-22	0.0817973	0.219576	0.397857	high-attenuated-protein
TAF2	0.598875	3.45701e-37	0.201653	0.000880423	0.397222	high-attenuated-protein
HECTD3	0.437582	1.20666e-18	0.0403659	0.461515	0.397216	high-attenuated-protein
CCT2	0.547651	3.47108e-30	0.150573	0.00378938	0.397079	high-attenuated-protein
RPL7L1	0.553035	7.25626e-31	0.155977	0.00383186	0.397058	high-attenuated-protein
MED22	0.445832	2.25976e-19	0.0491655	0.431659	0.396666	high-attenuated-protein
CCDC61	0.433554	2.68977e-18	0.0369268	0.60551	0.396627	high-attenuated-protein
PHF14	0.44282	4.18763e-19	0.0462162	0.449475	0.396604	high-attenuated-protein
POM121	0.588414	1.17657e-35	0.191812	0.00769296	0.396603	high-attenuated-protein
FBXO46	0.520828	5.63204e-27	0.124317	0.208625	0.396511	high-attenuated-protein
TRAPPC4	0.445975	2.19401e-19	0.0495245	0.395096	0.396451	high-attenuated-protein
ODF2	0.500198	1.07779e-24	0.10377	0.0962739	0.396428	high-attenuated-protein
VPS8	0.517814	1.24127e-26	0.121404	0.0427399	0.39641	high-attenuated-protein
RPS5	0.425522	1.28849e-17	0.0291646	0.577057	0.396357	high-attenuated-protein
SNX17	0.449736	1.0065e-19	0.0534866	0.340979	0.396249	high-attenuated-protein
TMED10	0.584028	4.97155e-35	0.187831	0.000290917	0.396198	high-attenuated-protein
METTL1	0.400857	1.22764e-15	0.004662	0.93205	0.396195	high-attenuated-protein
RAB3GAP1	0.539409	3.61151e-29	0.143738	0.00651893	0.395671	high-attenuated-protein
MRPL42	0.47318	6.25049e-22	0.0776954	0.202294	0.395484	high-attenuated-protein
WRAP53	0.570252	3.99873e-33	0.174786	0.00431915	0.395466	high-attenuated-protein
NDUFB9	0.558758	1.33176e-31	0.163394	0.00192465	0.395364	high-attenuated-protein
PSMA6	0.496542	2.63636e-24	0.101616	0.0514464	0.394926	high-attenuated-protein
DIS3L	0.578029	3.44658e-34	0.183111	0.00658158	0.394918	high-attenuated-protein
DDX56	0.586106	2.51887e-35	0.191382	0.000554733	0.394724	high-attenuated-protein
MED17	0.620697	1.42914e-40	0.226158	0.000173634	0.394539	high-attenuated-protein
C7orf43	0.518521	1.03189e-26	0.12402	0.0953068	0.394501	high-attenuated-protein
GLTSCR2	0.371963	1.61174e-13	-0.0221348	0.753929	0.394098	high-attenuated-protein
DDX51	0.419703	3.90658e-17	0.0256054	0.64971	0.394097	high-attenuated-protein
ORC5	0.519661	7.6561e-27	0.125569	0.0275596	0.394091	high-attenuated-protein
EXOSC10	0.61451	1.38437e-39	0.220527	2.62259e-05	0.393984	high-attenuated-protein
RNF220	0.516284	1.84819e-26	0.122507	0.13935	0.393776	high-attenuated-protein
RNF7	0.370293	2.10571e-13	-0.0234533	0.757346	0.393747	high-attenuated-protein
YIPF3	0.57175	2.50697e-33	0.178007	0.00412723	0.393743	high-attenuated-protein
DDX20	0.534723	1.32922e-28	0.141466	0.00996641	0.393256	high-attenuated-protein
SUZ12	0.471294	9.54427e-22	0.0785182	0.207863	0.392776	high-attenuated-protein
SLC25A36	0.408687	3.00898e-16	0.0161765	0.80516	0.392511	high-attenuated-protein
THOC1	0.570978	3.19004e-33	0.178818	0.00134059	0.39216	high-attenuated-protein
YTHDC1	0.387846	1.17153e-14	-0.00418045	0.947775	0.392027	high-attenuated-protein
GOLPH3	0.619662	2.0968e-40	0.227636	1.06299e-05	0.392027	high-attenuated-protein
TARBP2	0.513454	3.8385e-26	0.12184	0.0529164	0.391615	high-attenuated-protein
DGKD	0.280054	4.66014e-08	-0.111537	0.259646	0.391591	high-attenuated-protein
NDUFB8	0.353764	2.73688e-12	-0.0377225	0.484309	0.391486	high-attenuated-protein
ERCC3	0.539547	3.47459e-29	0.1483	0.0121944	0.391246	high-attenuated-protein
NDUFB3	0.299349	4.68925e-09	-0.0917108	0.11232	0.39106	high-attenuated-protein
CENPB	0.57795	3.53426e-34	0.18718	0.00172086	0.39077	high-attenuated-protein
DSTYK	0.42597	1.18191e-17	0.0352203	0.681726	0.39075	high-attenuated-protein
MCM4	0.453955	4.1504e-20	0.0632928	0.227073	0.390662	high-attenuated-protein
RFT1	0.609821	7.48835e-39	0.219266	9.92358e-05	0.390555	high-attenuated-protein
DIDO1	0.578967	2.55278e-34	0.188572	0.000340108	0.390395	high-attenuated-protein
FBXO42	0.658707	3.80129e-47	0.268328	0.000766403	0.390379	high-attenuated-protein
NUP98	0.603571	6.80134e-38	0.213212	3.72809e-05	0.390359	high-attenuated-protein
MRPL21	0.534627	1.3647e-28	0.144303	0.00743276	0.390324	high-attenuated-protein
ANAPC11	0.486273	3.07136e-23	0.0961891	0.263506	0.390084	high-attenuated-protein
WDR33	0.537854	5.57817e-29	0.14796	0.00812428	0.389894	high-attenuated-protein
WDR11	0.504562	3.65296e-25	0.114682	0.029817	0.38988	high-attenuated-protein
POC5	0.47873	1.77046e-22	0.0889783	0.222158	0.389752	high-attenuated-protein
MAML1	0.467544	2.19793e-21	0.0779617	0.372409	0.389583	high-attenuated-protein
MAPKAPK5	0.586841	1.97794e-35	0.197278	0.0540325	0.389564	high-attenuated-protein
GTF3C2	0.590861	5.21572e-36	0.201404	0.000438471	0.389457	high-attenuated-protein
OSTC	0.402856	8.6043e-16	0.0135267	0.821713	0.389329	high-attenuated-protein
TOMM20	0.467332	2.30376e-21	0.0781122	0.231916	0.389219	high-attenuated-protein
NFRKB	0.600119	2.25297e-37	0.211722	0.000717779	0.388398	high-attenuated-protein
FAM104A	0.677559	8.91309e-51	0.289602	0.00364352	0.387957	high-attenuated-protein
KCMF1	0.468344	1.8412e-21	0.0804219	0.153794	0.387923	high-attenuated-protein
MRPS12	0.497182	2.256e-24	0.109346	0.0576896	0.387835	high-attenuated-protein
ICAM3	0.419433	4.11056e-17	0.0316889	0.670217	0.387744	high-attenuated-protein
WDR75	0.440186	7.1459e-19	0.0526081	0.337079	0.387578	high-attenuated-protein
WDR20	0.716727	2.93316e-59	0.329196	3.74143e-06	0.387531	high-attenuated-protein
TFDP1	0.618056	3.79042e-40	0.230626	0.000694067	0.38743	high-attenuated-protein
ANAPC5	0.593518	2.13911e-36	0.206111	0.000583018	0.387407	high-attenuated-protein
ABCC10	0.48321	6.28872e-23	0.0959224	0.156212	0.387287	high-attenuated-protein
ATP5J	0.388278	1.08869e-14	0.00108737	0.983992	0.387191	high-attenuated-protein
TUBGCP2	0.56005	9.04207e-32	0.1729	0.00107218	0.38715	high-attenuated-protein
SNF8	0.638705	1.4299e-43	0.25173	1.40559e-06	0.386975	high-attenuated-protein
PIK3C3	0.654014	2.77397e-46	0.267143	1.90018e-06	0.386872	high-attenuated-protein
MAN2A2	0.526894	1.12085e-27	0.140147	0.0424768	0.386748	high-attenuated-protein
ASB7	0.709965	1.07782e-57	0.323404	0.00076503	0.386561	high-attenuated-protein
NOL9	0.562904	3.82043e-32	0.176487	0.00104684	0.386417	high-attenuated-protein
PAIP2	0.363797	5.87308e-13	-0.0225481	0.722222	0.386345	high-attenuated-protein
THOC6	0.360339	1.00437e-12	-0.0259098	0.624636	0.386248	high-attenuated-protein
ZNHIT3	0.491893	8.095e-24	0.105787	0.242264	0.386106	high-attenuated-protein
WDR61	0.539255	3.77045e-29	0.153151	0.00331102	0.386104	high-attenuated-protein
ATP5B	0.453769	4.31694e-20	0.0679558	0.193365	0.385813	high-attenuated-protein
SRSF6	0.53798	5.38548e-29	0.152253	0.00368726	0.385726	high-attenuated-protein
BRF1	0.589884	7.22441e-36	0.204182	0.00250847	0.385702	high-attenuated-protein
RFC5	0.49412	4.73912e-24	0.108789	0.0443815	0.385331	high-attenuated-protein
MAPKAP1	0.589246	8.93126e-36	0.203954	0.0013589	0.385292	high-attenuated-protein
ACTR10	0.473152	6.28953e-22	0.0878828	0.112698	0.385269	high-attenuated-protein
NDUFB6	0.453894	4.20404e-20	0.0688134	0.212473	0.385081	high-attenuated-protein
ANKLE2	0.543244	1.22417e-29	0.158215	0.0087033	0.385029	high-attenuated-protein
GTF2H3	0.473588	5.70095e-22	0.0886527	0.151663	0.384935	high-attenuated-protein
C12orf4	0.522348	3.76975e-27	0.137615	0.0370154	0.384733	high-attenuated-protein
VPS53	0.584195	4.70835e-35	0.199476	0.000309232	0.384719	high-attenuated-protein
EIF2B4	0.438984	9.10713e-19	0.0543411	0.304521	0.384643	high-attenuated-protein
SNRPE	0.400835	1.23245e-15	0.0162057	0.757651	0.38463	high-attenuated-protein
GTF2H5	0.376893	7.25333e-14	-0.0076878	0.925109	0.384581	high-attenuated-protein
DYNC1I2	0.381919	3.16856e-14	-0.00241413	0.964994	0.384334	high-attenuated-protein
TBL3	0.360406	9.93971e-13	-0.02374	0.655299	0.384146	high-attenuated-protein
EPC2	0.433633	2.64782e-18	0.0496762	0.53536	0.383957	high-attenuated-protein
SSR2	0.385869	1.63651e-14	0.00229967	0.979284	0.383569	high-attenuated-protein
NHP2	0.503702	4.52721e-25	0.120145	0.0213277	0.383557	high-attenuated-protein
INTS5	0.499172	1.3867e-24	0.115712	0.0441545	0.38346	high-attenuated-protein
TMEM9B	0.490739	1.06668e-23	0.107673	0.220904	0.383065	high-attenuated-protein
ILF2	0.455904	2.74531e-20	0.0733654	0.160171	0.382538	high-attenuated-protein
EXOC2	0.483858	5.40711e-23	0.101504	0.0536625	0.382354	high-attenuated-protein
MCM7	0.476486	2.9562e-22	0.0944295	0.0707816	0.382057	high-attenuated-protein
RGS12	0.44487	2.75335e-19	0.0628583	0.547257	0.382012	high-attenuated-protein
FBXW5	0.474807	4.32828e-22	0.0930341	0.306079	0.381773	high-attenuated-protein
USP22	0.527978	8.3721e-28	0.146942	0.0175281	0.381036	high-attenuated-protein
U2AF1	0.440468	6.75055e-19	0.05945	0.255298	0.381018	high-attenuated-protein
CPSF1	0.477494	2.34944e-22	0.0965957	0.0648949	0.380898	high-attenuated-protein
HERC2	0.44962	1.03113e-19	0.0690116	0.238939	0.380608	high-attenuated-protein
2007-03-01	0.379306	4.88223e-14	-0.00127589	0.988641	0.380582	high-attenuated-protein
SAP130	0.447854	1.48813e-19	0.0673462	0.277428	0.380508	high-attenuated-protein
CEP164	0.431988	3.66211e-18	0.0516024	0.546315	0.380386	high-attenuated-protein
DCAF5	0.624317	3.69631e-41	0.244006	0.000370335	0.380311	high-attenuated-protein
DCTN1	0.344988	1.00658e-11	-0.0352668	0.513221	0.380255	high-attenuated-protein
PIGS	0.598187	4.37681e-37	0.21795	3.27228e-05	0.380237	high-attenuated-protein
NDUFS1	0.329779	8.75113e-11	-0.0504349	0.334629	0.380213	high-attenuated-protein
GTPBP2	0.561219	6.35937e-32	0.181008	0.0232883	0.380212	high-attenuated-protein
GLT8D1	0.565535	1.7137e-32	0.185395	0.00706013	0.38014	high-attenuated-protein
COMMD6	0.428703	6.96223e-18	0.0487179	0.362127	0.379985	high-attenuated-protein
RRP36	0.590914	5.12354e-36	0.210948	0.000937269	0.379966	high-attenuated-protein
URB1	0.510661	7.84638e-26	0.130821	0.0161041	0.37984	high-attenuated-protein
PCGF6	0.376569	7.64703e-14	-0.00318019	0.965544	0.379749	high-attenuated-protein
KIFAP3	0.359277	1.18271e-12	-0.0204344	0.740561	0.379711	high-attenuated-protein
XRCC5	0.524511	2.12199e-27	0.144866	0.0053651	0.379645	high-attenuated-protein
MIS18A	0.488892	1.65505e-23	0.109271	0.135507	0.379621	high-attenuated-protein
RPS3A	0.323195	2.15203e-10	-0.0559898	0.284054	0.379185	high-attenuated-protein
UBA52	0.367503	3.28073e-13	-0.0115993	0.882089	0.379102	high-attenuated-protein
WRAP73	0.561344	6.12412e-32	0.18245	0.0280599	0.378894	high-attenuated-protein
VRK3	0.582779	7.46484e-35	0.20396	0.0018337	0.378819	high-attenuated-protein
SIKE1	0.507754	1.6396e-25	0.129016	0.0792552	0.378738	high-attenuated-protein
ICT1	0.614797	1.24752e-39	0.236128	2.91922e-05	0.378669	high-attenuated-protein
ABCD4	0.582514	8.13529e-35	0.204247	0.0234498	0.378267	high-attenuated-protein
HAUS4	0.425959	1.18436e-17	0.0477337	0.481201	0.378226	high-attenuated-protein
TTC8	0.514883	2.65625e-26	0.136677	0.0650474	0.378206	high-attenuated-protein
NDUFS5	0.363943	5.73993e-13	-0.0142533	0.785804	0.378197	high-attenuated-protein
KIF18A	0.372695	1.43288e-13	-0.00514227	0.960768	0.377837	high-attenuated-protein
MCM5	0.397664	2.1554e-15	0.0203705	0.697706	0.377293	high-attenuated-protein
TEX10	0.402756	8.75894e-16	0.025783	0.622965	0.376973	high-attenuated-protein
COMMD4	0.477683	2.25014e-22	0.100738	0.0663496	0.376945	high-attenuated-protein
TMEM126B	0.472642	7.05357e-22	0.0957447	0.191201	0.376898	high-attenuated-protein
SETDB1	0.591048	4.8992e-36	0.214255	0.000337023	0.376793	high-attenuated-protein
DDRGK1	0.53792	5.4753e-29	0.161317	0.00190644	0.376603	high-attenuated-protein
SS18L2	0.427844	8.22603e-18	0.0515556	0.542305	0.376289	high-attenuated-protein
RPS11	0.363644	6.01509e-13	-0.0126154	0.809407	0.376259	high-attenuated-protein
PIGK	0.365067	4.81423e-13	-0.0111783	0.838001	0.376246	high-attenuated-protein
MTFMT	0.587062	1.83929e-35	0.210868	0.00386442	0.376194	high-attenuated-protein
GAR1	0.49047	1.13733e-23	0.1145	0.0296217	0.37597	high-attenuated-protein
MEAF6	0.430027	5.37916e-18	0.054068	0.383416	0.375959	high-attenuated-protein
ASXL2	0.391271	6.53179e-15	0.0153365	0.855741	0.375935	high-attenuated-protein
FBXL12	0.605344	3.65506e-38	0.229434	0.00153905	0.37591	high-attenuated-protein
TMEM219	0.306621	1.88638e-09	-0.0691653	0.507712	0.375786	high-attenuated-protein
CARD10	0.274949	8.31518e-08	-0.10068	0.31159	0.375629	high-attenuated-protein
EXOSC6	0.476294	3.0883e-22	0.100828	0.057007	0.375466	high-attenuated-protein
COPB2	0.464235	4.55036e-21	0.0890168	0.0881542	0.375218	high-attenuated-protein
CTNNBL1	0.669572	3.31442e-49	0.294456	2.38314e-08	0.375117	high-attenuated-protein
GORASP1	0.58398	5.0512e-35	0.209215	0.00180799	0.374765	high-attenuated-protein
COPZ1	0.434867	2.07348e-18	0.0605867	0.246307	0.374281	high-attenuated-protein
CYFIP1	0.579131	2.422e-34	0.204902	7.51306e-05	0.374229	high-attenuated-protein
MANBAL	0.545976	5.61719e-30	0.171881	0.0128284	0.374095	high-attenuated-protein
BCL7B	0.610665	5.53749e-39	0.236615	0.000388011	0.37405	high-attenuated-protein
TOLLIP	0.52956	5.45707e-28	0.155678	0.00310213	0.373882	high-attenuated-protein
ATP5O	0.388901	9.79389e-15	0.0151352	0.772297	0.373766	high-attenuated-protein
RPS25	0.355905	1.9795e-12	-0.0178173	0.73336	0.373723	high-attenuated-protein
EIF3B	0.524965	1.87962e-27	0.151524	0.0035718	0.373441	high-attenuated-protein
ATF6B	0.511849	5.79396e-26	0.138475	0.171654	0.373373	high-attenuated-protein
FBXO18	0.664648	2.91391e-48	0.291312	1.87418e-05	0.373336	high-attenuated-protein
CEBPG	0.526311	1.31097e-27	0.153094	0.0950447	0.373217	high-attenuated-protein
NUP160	0.463495	5.34915e-21	0.0903094	0.0848954	0.373185	high-attenuated-protein
RNF10	0.570424	3.79075e-33	0.197532	0.0359799	0.372892	high-attenuated-protein
SAMM50	0.479549	1.46685e-22	0.106672	0.040835	0.372877	high-attenuated-protein
GTF2A2	0.396024	2.87103e-15	0.0235897	0.717884	0.372435	high-attenuated-protein
PRIM2	0.464709	4.10222e-21	0.0922879	0.130371	0.372421	high-attenuated-protein
RNF121	0.667466	8.44297e-49	0.295102	3.75184e-05	0.372363	high-attenuated-protein
KAT8	0.532754	2.28445e-28	0.160488	0.00939954	0.372266	high-attenuated-protein
ATP6V1G1	0.421834	2.60886e-17	0.049615	0.376366	0.372219	high-attenuated-protein
COX8A	0.350694	4.33618e-12	-0.0214587	0.730056	0.372153	high-attenuated-protein
MRPL9	0.513665	3.63616e-26	0.141989	0.00798522	0.371676	high-attenuated-protein
ACTR5	0.593726	1.99417e-36	0.222224	0.000509979	0.371502	high-attenuated-protein
GTF2H4	0.539019	4.02766e-29	0.167602	0.00804495	0.371418	high-attenuated-protein
RFC3	0.377972	6.07943e-14	0.00667842	0.903219	0.371293	high-attenuated-protein
SYNRG	0.54786	3.2687e-30	0.176652	0.00329006	0.371208	high-attenuated-protein
DPH3	0.405832	5.0465e-16	0.0346821	0.730609	0.37115	high-attenuated-protein
RPL32	0.358734	1.28543e-12	-0.0124048	0.81253	0.371139	high-attenuated-protein
MFSD5	0.420794	3.17822e-17	0.0496673	0.58228	0.371126	high-attenuated-protein
ORC4	0.478818	1.73484e-22	0.107704	0.053509	0.371114	high-attenuated-protein
DVL3	0.518548	1.02462e-26	0.147893	0.0155817	0.370655	high-attenuated-protein
ZBED5	0.443969	3.3117e-19	0.0735516	0.447208	0.370418	high-attenuated-protein
TMEM109	0.463443	5.41015e-21	0.0931721	0.0746332	0.37027	high-attenuated-protein
MRPL45	0.571962	2.34601e-33	0.201733	0.000401178	0.370228	high-attenuated-protein
SNX5	0.607964	1.44964e-38	0.23802	3.89308e-06	0.369944	high-attenuated-protein
RPL27A	0.299924	4.36763e-09	-0.0699681	0.180474	0.369892	high-attenuated-protein
SNRPA1	0.441782	5.17238e-19	0.0720625	0.167744	0.369719	high-attenuated-protein
EDEM2	0.532909	2.18899e-28	0.163262	0.0437553	0.369647	high-attenuated-protein
RPF2	0.515333	2.36473e-26	0.145721	0.00587813	0.369612	high-attenuated-protein
COX5A	0.50083	9.22329e-25	0.131296	0.0117004	0.369534	high-attenuated-protein
MED7	0.598601	3.79769e-37	0.229299	0.0035381	0.369302	high-attenuated-protein
ADIPOR2	0.518853	9.46127e-27	0.149564	0.150214	0.369289	high-attenuated-protein
MRPS33	0.447489	1.60508e-19	0.0783287	0.218068	0.36916	high-attenuated-protein
PDRG1	0.453798	4.2901e-20	0.0849496	0.162384	0.368849	high-attenuated-protein
LRCH4	0.466853	2.56056e-21	0.0981388	0.0759192	0.368714	high-attenuated-protein
DROSHA	0.568808	6.25958e-33	0.200113	0.00429795	0.368695	high-attenuated-protein
EIF3M	0.501409	7.99534e-25	0.132893	0.0108192	0.368516	high-attenuated-protein
DDOST	0.482381	7.62474e-23	0.113897	0.0289181	0.368484	high-attenuated-protein
MRPS22	0.487502	2.29943e-23	0.119333	0.0229723	0.368169	high-attenuated-protein
DDX1	0.500483	1.00458e-24	0.132316	0.0110597	0.368168	high-attenuated-protein
RFC2	0.496052	2.96952e-24	0.128172	0.0149541	0.367879	high-attenuated-protein
TTI1	0.672395	9.35522e-50	0.304663	6.60942e-08	0.367731	high-attenuated-protein
SRP68	0.694742	2.49335e-54	0.327125	1.26096e-10	0.367617	high-attenuated-protein
ATP5I	0.368613	2.75164e-13	0.00122748	0.981329	0.367385	high-attenuated-protein
SKP1	0.50724	1.86657e-25	0.139883	0.00752292	0.367357	high-attenuated-protein
RASSF1	0.445907	2.22513e-19	0.0785891	0.401715	0.367318	high-attenuated-protein
ARHGEF7	0.677538	9.00001e-51	0.310408	9.31611e-09	0.36713	high-attenuated-protein
EXOSC3	0.538274	4.96108e-29	0.17123	0.00240676	0.367044	high-attenuated-protein
LIN7C	0.497264	2.21112e-24	0.130253	0.0128776	0.367011	high-attenuated-protein
TRAPPC1	0.429805	5.61729e-18	0.0628794	0.300577	0.366925	high-attenuated-protein
NIP7	0.445493	2.42302e-19	0.0785965	0.158111	0.366896	high-attenuated-protein
NRGN	0.296345	6.78126e-09	-0.0705019	0.474812	0.366847	high-attenuated-protein
POLR2F	0.459431	1.2905e-20	0.092673	0.21596	0.366758	high-attenuated-protein
RPL7	0.423942	1.74494e-17	0.0574464	0.271693	0.366496	high-attenuated-protein
KDM5A	0.588395	1.18423e-35	0.221938	0.000364954	0.366457	high-attenuated-protein
TAB1	0.553317	6.6802e-31	0.186873	0.000928023	0.366444	high-attenuated-protein
TMEM209	0.499876	1.1667e-24	0.133486	0.0277193	0.366389	high-attenuated-protein
VPS29	0.439952	7.4928e-19	0.0735995	0.165251	0.366352	high-attenuated-protein
RPS13	0.359768	1.09665e-12	-0.0063089	0.903996	0.366077	high-attenuated-protein
WASF2	0.589571	8.017e-36	0.223669	1.48359e-05	0.365902	high-attenuated-protein
RSL24D1	0.391809	5.95625e-15	0.0261144	0.722758	0.365694	high-attenuated-protein
MED28	0.468118	1.93607e-21	0.102478	0.108859	0.36564	high-attenuated-protein
SLU7	0.615471	9.76392e-40	0.250167	4.07593e-05	0.365304	high-attenuated-protein
PRPF31	0.545581	6.28898e-30	0.180307	0.000518751	0.365275	high-attenuated-protein
SETD6	0.46106	9.0782e-21	0.0959692	0.305461	0.365091	high-attenuated-protein
BNIP3L	0.519635	7.70742e-27	0.154686	0.0973225	0.364949	high-attenuated-protein
EIF4A3	0.637671	2.15277e-43	0.272758	1.06225e-07	0.364912	high-attenuated-protein
RAD18	0.518039	1.17029e-26	0.153161	0.0739646	0.364879	high-attenuated-protein
GRK6	0.458544	1.56141e-20	0.0937026	0.172024	0.364842	high-attenuated-protein
GNB2	0.556644	2.50094e-31	0.19223	0.000207483	0.364414	high-attenuated-protein
RRP7A	0.425171	1.3784e-17	0.0608418	0.293541	0.364329	high-attenuated-protein
TRAPPC12	0.481561	9.22041e-23	0.117317	0.0486498	0.364245	high-attenuated-protein
MIB1	0.465831	3.2068e-21	0.1016	0.12361	0.364231	high-attenuated-protein
SLIRP	0.356376	1.84273e-12	-0.00783104	0.881312	0.364207	high-attenuated-protein
NRBP1	0.483767	5.52274e-23	0.11958	0.0279344	0.364187	high-attenuated-protein
ADRM1	0.491601	8.68128e-24	0.127568	0.0148742	0.364033	high-attenuated-protein
ZCCHC7	0.565114	1.94929e-32	0.201322	0.0302297	0.363792	high-attenuated-protein
CEP57	0.539022	4.02449e-29	0.175561	0.0190776	0.363461	high-attenuated-protein
MRPL39	0.526001	1.42459e-27	0.16267	0.00184803	0.363331	high-attenuated-protein
SKIV2L2	0.568792	6.29014e-33	0.205467	7.16992e-05	0.363325	high-attenuated-protein
MRPS25	0.482055	8.22411e-23	0.118916	0.0256778	0.363139	high-attenuated-protein
EAPP	0.531226	3.46897e-28	0.168155	0.0108065	0.363071	high-attenuated-protein
EIF2AK1	0.597204	6.12658e-37	0.234237	0.00391344	0.362967	high-attenuated-protein
RFC4	0.491662	8.55459e-24	0.128715	0.0148087	0.362947	high-attenuated-protein
YIF1B	0.468937	1.61421e-21	0.106033	0.101995	0.362904	high-attenuated-protein
ATP5F1	0.456818	2.25927e-20	0.0940396	0.0715691	0.362778	high-attenuated-protein
AHCTF1	0.497669	2.00306e-24	0.134932	0.0111562	0.362737	high-attenuated-protein
PMPCA	0.518974	9.16506e-27	0.156313	0.00271168	0.362662	high-attenuated-protein
RIC8B	0.462215	7.06732e-21	0.0998247	0.188719	0.36239	high-attenuated-protein
ACIN1	0.512526	4.87156e-26	0.150149	0.00389015	0.362377	high-attenuated-protein
GPBP1L1	0.563089	3.61172e-32	0.20079	0.026582	0.362299	high-attenuated-protein
URGCP	0.646369	6.56183e-45	0.284087	3.06502e-05	0.362282	high-attenuated-protein
UQCRC1	0.446862	1.82747e-19	0.0846506	0.10496	0.362211	high-attenuated-protein
RBBP4	0.578578	2.89197e-34	0.216513	5.68644e-05	0.362064	high-attenuated-protein
SDCCAG8	0.462636	6.44971e-21	0.100818	0.179328	0.361818	low-attenuated-protein
ATG12	0.509059	1.17883e-25	0.147501	0.0211764	0.361558	low-attenuated-protein
MTOR	0.490473	1.13656e-23	0.128928	0.0167315	0.361544	low-attenuated-protein
GNPTAB	0.415629	8.38529e-17	0.0541591	0.418829	0.36147	low-attenuated-protein
HAUS3	0.461396	8.44097e-21	0.0999274	0.112127	0.361469	low-attenuated-protein
DUSP16	0.412877	1.39661e-16	0.051491	0.594908	0.361386	low-attenuated-protein
HGS	0.542134	1.67701e-29	0.180879	0.000497541	0.361255	low-attenuated-protein
NCOR1	0.505643	2.78811e-25	0.144458	0.0111409	0.361184	low-attenuated-protein
MRFAP1	0.633339	1.1747e-42	0.272215	8.48558e-06	0.361124	low-attenuated-protein
CTNNA1	0.4774	2.40001e-22	0.116768	0.0250876	0.360632	low-attenuated-protein
MRPL47	0.395827	2.97138e-15	0.0352725	0.523768	0.360555	low-attenuated-protein
COG4	0.518321	1.08742e-26	0.157822	0.0028261	0.360498	low-attenuated-protein
GUSB	0.456813	2.26149e-20	0.0965623	0.0745241	0.360251	low-attenuated-protein
MYO9A	0.39727	2.30949e-15	0.0372508	0.612747	0.360019	low-attenuated-protein
RPS21	0.287337	1.99867e-08	-0.0721335	0.167325	0.359471	low-attenuated-protein
AFF1	0.318267	4.16117e-10	-0.0411988	0.673509	0.359466	low-attenuated-protein
PSMA3	0.451317	7.23238e-20	0.0918693	0.0783931	0.359447	low-attenuated-protein
TRAF7	0.351352	3.93036e-12	-0.00775432	0.914322	0.359107	low-attenuated-protein
RRP15	0.51346	3.83308e-26	0.154368	0.00580682	0.359092	low-attenuated-protein
MRPL38	0.57922	2.35379e-34	0.220274	2.75135e-05	0.358946	low-attenuated-protein
TFPT	0.440126	7.23354e-19	0.0812376	0.365838	0.358889	low-attenuated-protein
ERH	0.385719	1.67824e-14	0.026844	0.613198	0.358875	low-attenuated-protein
CALML4	0.37073	1.96384e-13	0.011918	0.906796	0.358812	low-attenuated-protein
STX8	0.413227	1.30912e-16	0.0545031	0.327328	0.358724	low-attenuated-protein
DMAP1	0.458638	1.53027e-20	0.0999715	0.0974249	0.358667	low-attenuated-protein
CNOT1	0.492195	7.53055e-24	0.133576	0.0103109	0.358618	low-attenuated-protein
NUP205	0.559822	9.68368e-32	0.201302	0.000105433	0.358519	low-attenuated-protein
TAF8	0.685408	2.27759e-52	0.32704	6.26124e-07	0.358368	low-attenuated-protein
CDS2	0.65342	3.55937e-46	0.295071	3.72306e-08	0.358349	low-attenuated-protein
SFMBT1	0.375252	9.47482e-14	0.0169505	0.863733	0.358302	low-attenuated-protein
TRUB2	0.497899	1.89372e-24	0.139658	0.0515071	0.358241	low-attenuated-protein
MTERFD1	0.637157	2.63687e-43	0.278996	1.10122e-05	0.35816	low-attenuated-protein
AXIN1	0.405564	5.29615e-16	0.0474096	0.599565	0.358154	low-attenuated-protein
MED29	0.574824	9.53964e-34	0.216684	0.000318164	0.358141	low-attenuated-protein
TIMM10	0.395202	3.31301e-15	0.0372634	0.525206	0.357938	low-attenuated-protein
ELOF1	0.565133	1.93799e-32	0.207313	0.0117519	0.357821	low-attenuated-protein
SPG11	0.544694	8.10351e-30	0.187011	0.00241689	0.357683	low-attenuated-protein
TMEM115	0.53111	3.58071e-28	0.173526	0.00636202	0.357584	low-attenuated-protein
EAF1	0.499016	1.441e-24	0.141508	0.0527358	0.357508	low-attenuated-protein
SIVA1	0.435462	1.84252e-18	0.0780059	0.397074	0.357456	low-attenuated-protein
SUFU	0.500093	1.10587e-24	0.142661	0.0514444	0.357432	low-attenuated-protein
ZCCHC9	0.406544	4.43772e-16	0.0491295	0.565735	0.357415	low-attenuated-protein
POM121C	0.580425	1.59818e-34	0.223039	0.00741588	0.357386	low-attenuated-protein
ZSCAN21	0.535192	1.16768e-28	0.177942	0.0735692	0.35725	low-attenuated-protein
ATG13	0.653545	3.37748e-46	0.296659	4.26347e-06	0.356885	low-attenuated-protein
TINF2	0.576397	5.79657e-34	0.219685	0.0098978	0.356712	low-attenuated-protein
LMTK2	0.49973	1.2093e-24	0.143084	0.0327041	0.356645	low-attenuated-protein
AP2M1	0.42431	1.62604e-17	0.0679445	0.19344	0.356366	low-attenuated-protein
STX5	0.516684	1.66594e-26	0.160709	0.00346752	0.355974	low-attenuated-protein
SEC61B	0.343779	1.20057e-11	-0.0121873	0.817249	0.355966	low-attenuated-protein
MRPL3	0.428182	7.70369e-18	0.0722696	0.181774	0.355913	low-attenuated-protein
SLC25A17	0.538877	4.19177e-29	0.182973	0.01026	0.355904	low-attenuated-protein
ZDHHC21	0.519086	8.90078e-27	0.163353	0.0771501	0.355733	low-attenuated-protein
RCOR1	0.606065	2.83619e-38	0.250459	6.15499e-06	0.355606	low-attenuated-protein
C6orf47	0.447999	1.4443e-19	0.0926903	0.215874	0.355308	low-attenuated-protein
MRPL17	0.391392	6.39785e-15	0.0362768	0.499979	0.355115	low-attenuated-protein
NUFIP1	0.475799	3.45628e-22	0.120797	0.119941	0.355002	low-attenuated-protein
RNASEH2A	0.481605	9.12699e-23	0.126698	0.0261839	0.354907	low-attenuated-protein
TIAL1	0.592992	2.55324e-36	0.238157	1.15278e-05	0.354835	low-attenuated-protein
ZNF417	0.424542	1.55547e-17	0.0699159	0.467964	0.354626	low-attenuated-protein
GMEB2	0.550203	1.65884e-30	0.195583	0.00126392	0.354621	low-attenuated-protein
NCBP2	0.579315	2.28377e-34	0.224701	2.45788e-05	0.354613	low-attenuated-protein
PPP4C	0.405638	5.2257e-16	0.0510473	0.34099	0.354591	low-attenuated-protein
MRPS14	0.478239	1.98147e-22	0.123653	0.0284658	0.354586	low-attenuated-protein
MTX2	0.441442	5.54221e-19	0.0870124	0.0960347	0.354429	low-attenuated-protein
UBE2G2	0.599935	2.40086e-37	0.245534	2.13631e-05	0.3544	low-attenuated-protein
DTNBP1	0.541903	1.7897e-29	0.187557	0.000854237	0.354346	low-attenuated-protein
MRPL16	0.432592	3.25213e-18	0.0782552	0.163883	0.354336	low-attenuated-protein
CLEC16A	0.476542	2.91896e-22	0.122576	0.0634772	0.353966	low-attenuated-protein
MED15	0.408999	2.843e-16	0.055095	0.376279	0.353904	low-attenuated-protein
HIVEP1	0.345821	8.91015e-12	-0.00793318	0.930316	0.353755	low-attenuated-protein
CTNNB1	0.433731	2.59704e-18	0.0800143	0.125479	0.353717	low-attenuated-protein
CLCN3	0.506817	2.07635e-25	0.153152	0.0237206	0.353664	low-attenuated-protein
SF3B5	0.373468	1.26494e-13	0.0198583	0.708847	0.35361	low-attenuated-protein
PSMA5	0.478209	1.9949e-22	0.124648	0.0167406	0.353562	low-attenuated-protein
UTP11L	0.476835	2.73056e-22	0.123367	0.0528151	0.353468	low-attenuated-protein
RPS20	0.396378	2.69924e-15	0.0429614	0.411237	0.353416	low-attenuated-protein
CHUK	0.472276	7.65907e-22	0.119107	0.0409215	0.353169	low-attenuated-protein
CCT7	0.362104	7.64291e-13	0.00896551	0.863904	0.353139	low-attenuated-protein
PBRM1	0.451727	6.63588e-20	0.0986672	0.0780002	0.35306	low-attenuated-protein
CHD1	0.449482	1.06121e-19	0.0967873	0.135711	0.352695	low-attenuated-protein
EXOC4	0.514105	3.24698e-26	0.1615	0.0020535	0.352604	low-attenuated-protein
NCKAP1	0.444403	3.03028e-19	0.0918984	0.0791187	0.352505	low-attenuated-protein
LONP2	0.541549	1.97831e-29	0.189513	0.00262316	0.352036	low-attenuated-protein
PIK3R4	0.486336	3.02643e-23	0.135073	0.0164498	0.351263	low-attenuated-protein
DPAGT1	0.623164	5.69705e-41	0.272241	1.7505e-05	0.350923	low-attenuated-protein
SENP2	0.539884	3.16077e-29	0.18906	0.00649669	0.350824	low-attenuated-protein
COPS2	0.46659	2.71335e-21	0.115905	0.0263959	0.350685	low-attenuated-protein
SMAD2	0.705667	1.01016e-56	0.354992	5.75586e-11	0.350675	low-attenuated-protein
TRIP4	0.491438	9.02592e-24	0.140783	0.0157057	0.350655	low-attenuated-protein
HMGCR	0.325607	1.55149e-10	-0.0250212	0.787075	0.350628	low-attenuated-protein
COQ10B	0.324614	1.77579e-10	-0.0259955	0.734236	0.35061	low-attenuated-protein
MAP2K5	0.568986	5.92418e-33	0.218508	0.00304249	0.350478	low-attenuated-protein
CHMP7	0.705593	1.04898e-56	0.355171	5.62095e-11	0.350422	low-attenuated-protein
C14orf166	0.508656	1.30528e-25	0.158303	0.00232161	0.350353	low-attenuated-protein
CCNH	0.521929	4.21239e-27	0.171743	0.00596861	0.350186	low-attenuated-protein
TMUB1	0.596079	8.98953e-37	0.245902	1.18953e-05	0.350176	low-attenuated-protein
FBXO9	0.471137	9.88643e-22	0.121141	0.153936	0.349996	low-attenuated-protein
NOP56	0.580957	1.34641e-34	0.230994	7.57502e-06	0.349962	low-attenuated-protein
KIAA1432	0.576809	5.08543e-34	0.226947	0.0138685	0.349861	low-attenuated-protein
ELF2	0.526347	1.29844e-27	0.176598	0.00836062	0.349749	low-attenuated-protein
FAM193A	0.610601	5.66544e-39	0.261053	0.000734726	0.349548	low-attenuated-protein
PYGO2	0.532781	2.26721e-28	0.183384	0.00299807	0.349398	low-attenuated-protein
MAX	0.521204	5.10016e-27	0.1719	0.00418065	0.349305	low-attenuated-protein
CCZ1B	0.492373	7.21425e-24	0.14316	0.00829722	0.349213	low-attenuated-protein
ZER1	0.522885	3.26951e-27	0.173689	0.0105472	0.349196	low-attenuated-protein
TIMELESS	0.459142	1.37331e-20	0.110044	0.104351	0.349098	low-attenuated-protein
SUDS3	0.559071	1.21278e-31	0.210042	0.00055104	0.349029	low-attenuated-protein
WDR59	0.541939	1.77192e-29	0.193	0.00213082	0.348939	low-attenuated-protein
TERF1	0.586966	1.89817e-35	0.23818	0.00155171	0.348786	low-attenuated-protein
SNAPC4	0.468457	1.79567e-21	0.119858	0.171027	0.348599	low-attenuated-protein
LDB1	0.485711	3.50524e-23	0.137163	0.0244608	0.348547	low-attenuated-protein
LSM12	0.483636	5.69455e-23	0.135188	0.0119563	0.348448	low-attenuated-protein
FTH1	0.326648	1.34596e-10	-0.0217695	0.681011	0.348418	low-attenuated-protein
FAM185A	0.543078	1.28337e-29	0.194679	0.00652594	0.348399	low-attenuated-protein
ASH1L	0.438552	9.93367e-19	0.0901589	0.172992	0.348393	low-attenuated-protein
ANAPC1	0.425206	1.36917e-17	0.0769434	0.170409	0.348263	low-attenuated-protein
RIOK2	0.559711	1.00111e-31	0.211471	0.00122371	0.34824	low-attenuated-protein
MTCH1	0.541759	1.86421e-29	0.193632	0.000379633	0.348127	low-attenuated-protein
WDR7	0.576148	6.2735e-34	0.228133	0.000179902	0.348015	low-attenuated-protein
PRR14L	0.485989	3.2834e-23	0.138003	0.0753199	0.347987	low-attenuated-protein
ZNF384	0.702082	6.32965e-56	0.354141	1.68126e-10	0.347941	low-attenuated-protein
BRWD1	0.458166	1.69332e-20	0.110406	0.202391	0.347761	low-attenuated-protein
EIF3E	0.442152	4.79793e-19	0.0943969	0.0704935	0.347755	low-attenuated-protein
MRPS26	0.535039	1.21802e-28	0.187511	0.00114503	0.347528	low-attenuated-protein
CHCHD3	0.568574	6.72831e-33	0.221181	1.85468e-05	0.347393	low-attenuated-protein
RRP1	0.544498	8.56836e-30	0.197311	0.000190932	0.347188	low-attenuated-protein
DEAF1	0.506492	2.25286e-25	0.159363	0.090338	0.347129	low-attenuated-protein
ARF3	0.466439	2.80537e-21	0.11931	0.0575782	0.347129	low-attenuated-protein
ANKRD11	0.428978	6.60002e-18	0.0819896	0.302681	0.346988	low-attenuated-protein
CCDC59	0.488328	1.8915e-23	0.141463	0.0521765	0.346865	low-attenuated-protein
DCAF7	0.591271	4.54856e-36	0.244426	2.96574e-06	0.346844	low-attenuated-protein
USMG5	0.334508	4.52365e-11	-0.0122817	0.816361	0.34679	low-attenuated-protein
ZNF622	0.562604	4.18418e-32	0.215823	0.00011017	0.346781	low-attenuated-protein
TMCO6	0.400416	1.32733e-15	0.0536624	0.471847	0.346754	low-attenuated-protein
TAF13	0.375272	9.4454e-14	0.0286535	0.782825	0.346618	low-attenuated-protein
ARPC1B	0.395218	3.30346e-15	0.0486109	0.352425	0.346607	low-attenuated-protein
RPL34	0.33874	2.48264e-11	-0.00770472	0.882894	0.346444	low-attenuated-protein
ZFP62	0.584865	3.78338e-35	0.238635	0.00646025	0.346229	low-attenuated-protein
NDUFV1	0.469627	1.38462e-21	0.12347	0.0178084	0.346158	low-attenuated-protein
JTB	0.467057	2.44779e-21	0.120902	0.135278	0.346155	low-attenuated-protein
NDUFA5	0.364817	5.00684e-13	0.0186736	0.721066	0.346143	low-attenuated-protein
BLOC1S2	0.468628	1.72896e-21	0.122501	0.0516317	0.346127	low-attenuated-protein
ING2	0.517081	1.50232e-26	0.171005	0.0701467	0.346076	low-attenuated-protein
WDR3	0.510159	8.91438e-26	0.16433	0.00292124	0.34583	low-attenuated-protein
MRPL35	0.30789	1.60507e-09	-0.0378812	0.573633	0.345771	low-attenuated-protein
HOMEZ	0.59726	6.01061e-37	0.251778	0.00233303	0.345482	low-attenuated-protein
STYX	0.457657	1.88828e-20	0.112388	0.201229	0.34527	low-attenuated-protein
TAOK2	0.464851	3.97601e-21	0.119586	0.0496544	0.345266	low-attenuated-protein
POLG	0.560586	7.69743e-32	0.21539	0.000393085	0.345196	low-attenuated-protein
ILK	0.477554	2.31717e-22	0.132419	0.0115585	0.345136	low-attenuated-protein
SUV420H2	0.37089	1.91437e-13	0.025837	0.744152	0.345052	low-attenuated-protein
MSL2	0.472637	7.06293e-22	0.127645	0.101239	0.344992	low-attenuated-protein
RQCD1	0.396315	2.72905e-15	0.0513554	0.359078	0.34496	low-attenuated-protein
HECTD1	0.578141	3.32573e-34	0.233216	2.10508e-05	0.344925	low-attenuated-protein
DERA	0.500444	1.01429e-24	0.15559	0.00283917	0.344854	low-attenuated-protein
SLC12A9	0.581675	1.06765e-34	0.237073	1.34593e-05	0.344602	low-attenuated-protein
BBS7	0.538873	4.19561e-29	0.194283	0.0168313	0.344591	low-attenuated-protein
TRIM11	0.490603	1.10167e-23	0.146047	0.0796305	0.344556	low-attenuated-protein
PSMD2	0.491632	8.61624e-24	0.147093	0.00469081	0.344539	low-attenuated-protein
EIF1B	0.46959	1.39628e-21	0.125134	0.0829282	0.344456	low-attenuated-protein
DSN1	0.573482	1.45648e-33	0.229109	0.000150211	0.344372	low-attenuated-protein
C16orf80	0.504719	3.5125e-25	0.160396	0.00619283	0.344323	low-attenuated-protein
CEP89	0.583794	5.36645e-35	0.239509	0.014335	0.344285	low-attenuated-protein
VPS13B	0.526968	1.09898e-27	0.182818	0.00853419	0.344149	low-attenuated-protein
GABPA	0.396711	2.54674e-15	0.0526291	0.354173	0.344082	low-attenuated-protein
TNKS	0.646782	5.54323e-45	0.302818	0.000461954	0.343964	low-attenuated-protein
DCP2	0.434904	2.05855e-18	0.0909884	0.195571	0.343915	low-attenuated-protein
DRG2	0.53499	1.2346e-28	0.1911	0.000240342	0.34389	low-attenuated-protein
ZNF672	0.427105	9.49228e-18	0.0833285	0.424592	0.343777	low-attenuated-protein
DNTTIP1	0.475534	3.67051e-22	0.131797	0.0310108	0.343738	low-attenuated-protein
NME6	0.494086	4.77858e-24	0.150379	0.0635397	0.343707	low-attenuated-protein
CWC15	0.568389	7.12545e-33	0.224684	0.000145707	0.343705	low-attenuated-protein
CDK5RAP3	0.482263	7.83591e-23	0.13864	0.00773541	0.343623	low-attenuated-protein
ITGB1BP1	0.382902	2.69057e-14	0.0395506	0.623988	0.343351	low-attenuated-protein
MAP3K6	0.394126	3.99281e-15	0.0510372	0.487873	0.343089	low-attenuated-protein
SELK	0.394108	4.00543e-15	0.0510994	0.599441	0.343009	low-attenuated-protein
ATP6V0A4	-0.0141086	0.787358	-0.357103	0.000354848	0.342995	low-attenuated-protein
UBE2J2	0.590789	5.34189e-36	0.248006	0.000314531	0.342784	low-attenuated-protein
ATR	0.474406	4.7396e-22	0.131731	0.0344415	0.342675	low-attenuated-protein
NOMO2	0.3474	7.06579e-12	0.00477967	0.93034	0.34262	low-attenuated-protein
RCE1	0.573167	1.60798e-33	0.230693	0.00540566	0.342474	low-attenuated-protein
ARCN1	0.609797	7.55296e-39	0.267549	1.88533e-07	0.342248	low-attenuated-protein
RPS7	0.308827	1.42385e-09	-0.0333835	0.52321	0.34221	low-attenuated-protein
RPLP0	0.253838	8.05873e-07	-0.0882781	0.0908351	0.342116	low-attenuated-protein
MRPL34	0.339966	2.08279e-11	-0.00199513	0.975163	0.341961	low-attenuated-protein
POMP	0.441233	5.78175e-19	0.0994153	0.111151	0.341818	low-attenuated-protein
MKLN1	0.529554	5.46642e-28	0.187737	0.0039502	0.341817	low-attenuated-protein
SRPR	0.581666	1.07081e-34	0.239991	8.67222e-06	0.341675	low-attenuated-protein
POP7	0.461145	8.91294e-21	0.119833	0.0672694	0.341313	low-attenuated-protein
CHTOP	0.426194	1.13192e-17	0.0849499	0.113156	0.341244	low-attenuated-protein
ZCCHC4	0.553938	5.56583e-31	0.212802	0.030918	0.341136	low-attenuated-protein
GMIP	0.440323	6.95075e-19	0.0992542	0.0708968	0.341069	low-attenuated-protein
HERPUD2	0.600616	1.89794e-37	0.25978	0.00870416	0.340836	low-attenuated-protein
PPT2	0.377768	6.28542e-14	0.0370262	0.723113	0.340742	low-attenuated-protein
CDK13	0.651171	9.09317e-46	0.310522	2.48102e-07	0.340649	low-attenuated-protein
PFDN6	0.450993	7.73916e-20	0.110496	0.0353419	0.340497	low-attenuated-protein
DHX40	0.623419	5.17824e-41	0.283207	1.66257e-06	0.340212	low-attenuated-protein
WBP11	0.708976	1.8099e-57	0.368858	1.58156e-12	0.340118	low-attenuated-protein
WBSCR16	0.570459	3.74967e-33	0.230515	9.09582e-05	0.339944	low-attenuated-protein
MGRN1	0.457692	1.87446e-20	0.11784	0.0661091	0.339851	low-attenuated-protein
NDUFB5	0.332275	6.18632e-11	-0.00712209	0.901578	0.339397	low-attenuated-protein
EIF3D	0.533774	1.72623e-28	0.194584	0.000172627	0.33919	low-attenuated-protein
SMC5	0.447411	1.63128e-19	0.108245	0.065184	0.339166	low-attenuated-protein
LSM4	0.40245	9.25113e-16	0.0638039	0.249926	0.338646	low-attenuated-protein
HPS6	0.509695	1.00303e-25	0.171129	0.00382118	0.338567	low-attenuated-protein
USP42	0.563058	3.64672e-32	0.224748	0.012448	0.33831	low-attenuated-protein
CCDC47	0.603712	6.47391e-38	0.265466	2.45455e-07	0.338246	low-attenuated-protein
WDR74	0.501801	7.25576e-25	0.163732	0.00426869	0.33807	low-attenuated-protein
NOC2L	0.451437	7.05237e-20	0.113395	0.0331872	0.338042	low-attenuated-protein
TMEM33	0.554097	5.31166e-31	0.2161	2.90342e-05	0.337997	low-attenuated-protein
ULK1	0.379283	4.90096e-14	0.0414405	0.646334	0.337843	low-attenuated-protein
COX15	0.500577	9.81739e-25	0.162836	0.00613178	0.337741	low-attenuated-protein
COPA	0.399844	1.46862e-15	0.062146	0.234337	0.337698	low-attenuated-protein
HDAC2	0.583162	6.59275e-35	0.245591	4.60207e-06	0.337571	low-attenuated-protein
SSRP1	0.579458	2.18098e-34	0.241955	2.65754e-06	0.337504	low-attenuated-protein
POT1	0.444622	2.89738e-19	0.107318	0.152749	0.337304	low-attenuated-protein
COG7	0.551792	1.04425e-30	0.214754	3.98187e-05	0.337038	low-attenuated-protein
FAM175A	0.367452	3.30711e-13	0.0307444	0.657013	0.336708	low-attenuated-protein
IFT46	0.437588	1.20525e-18	0.10089	0.113741	0.336698	low-attenuated-protein
RPL36AL	0.489958	1.28483e-23	0.153281	0.00600507	0.336676	low-attenuated-protein
CDC5L	0.616561	6.55741e-40	0.279945	4.92191e-08	0.336617	low-attenuated-protein
NDUFAF3	0.389205	9.29936e-15	0.0528154	0.335176	0.33639	low-attenuated-protein
CEP63	0.391518	6.26057e-15	0.0551669	0.472277	0.336352	low-attenuated-protein
SMARCD1	0.503274	5.03572e-25	0.167104	0.00467593	0.33617	low-attenuated-protein
KDM1B	0.436958	1.36715e-18	0.100891	0.14414	0.336067	low-attenuated-protein
HSPA14	0.526748	1.16584e-27	0.190809	0.000231606	0.335939	low-attenuated-protein
MTMR14	0.58822	1.25474e-35	0.25264	1.28798e-05	0.33558	low-attenuated-protein
ANAPC2	0.522023	4.108e-27	0.186568	0.00252446	0.335455	low-attenuated-protein
TNRC6A	0.396315	2.72885e-15	0.0608889	0.476435	0.335426	low-attenuated-protein
TAF5	0.34572	9.04407e-12	0.0106148	0.862679	0.335105	low-attenuated-protein
PRRC2C	0.403653	7.46319e-16	0.0686069	0.209023	0.335046	low-attenuated-protein
SLC25A30	0.271624	1.2048e-07	-0.0633782	0.528925	0.335003	low-attenuated-protein
SDHB	0.544057	9.71604e-30	0.209355	5.17895e-05	0.334702	low-attenuated-protein
NUP214	0.474421	4.72305e-22	0.139755	0.00791934	0.334666	low-attenuated-protein
TUBG1	0.38204	3.10583e-14	0.0474207	0.378503	0.334619	low-attenuated-protein
MESDC2	0.605827	3.08399e-38	0.271352	1.05506e-06	0.334475	low-attenuated-protein
SYMPK	0.406325	4.61736e-16	0.0718614	0.170695	0.334463	low-attenuated-protein
SLC25A26	0.466982	2.4889e-21	0.132577	0.152388	0.334405	low-attenuated-protein
RPUSD3	0.467005	2.47586e-21	0.132663	0.105587	0.334343	low-attenuated-protein
MTF2	0.45362	4.45514e-20	0.119327	0.129224	0.334293	low-attenuated-protein
RBM17	0.66783	7.18743e-49	0.333588	1.43552e-10	0.334241	low-attenuated-protein
OXA1L	0.648903	2.32278e-45	0.315055	2.70338e-09	0.333848	low-attenuated-protein
MTERFD2	0.533661	1.78076e-28	0.199919	0.0100378	0.333742	low-attenuated-protein
NDUFB2	0.47632	3.07026e-22	0.142611	0.057567	0.333709	low-attenuated-protein
CCNT2	0.409766	2.47217e-16	0.0760658	0.300805	0.3337	low-attenuated-protein
ATPAF2	0.504247	3.95243e-25	0.170686	0.00229315	0.333561	low-attenuated-protein
C1orf131	0.496116	2.9234e-24	0.162617	0.0123641	0.333499	low-attenuated-protein
HUS1	0.537515	6.13004e-29	0.204229	0.00106269	0.333286	low-attenuated-protein
FAM122A	0.559677	1.01144e-31	0.226447	0.00316111	0.333229	low-attenuated-protein
RBM5	0.491728	8.42143e-24	0.158673	0.00596567	0.333055	low-attenuated-protein
CTR9	0.536881	7.31227e-29	0.204007	0.000607123	0.332874	low-attenuated-protein
C5orf45	0.543537	1.12668e-29	0.210864	0.0109011	0.332673	low-attenuated-protein
FIP1L1	0.538673	4.43773e-29	0.206106	8.75289e-05	0.332567	low-attenuated-protein
NDUFA8	0.473927	5.28164e-22	0.141602	0.00681102	0.332325	low-attenuated-protein
GCC1	0.577787	3.72385e-34	0.245508	5.71532e-05	0.332279	low-attenuated-protein
TIMM23	0.354872	2.31528e-12	0.0227413	0.672024	0.33213	low-attenuated-protein
MCMBP	0.540787	2.45214e-29	0.208663	0.000196213	0.332124	low-attenuated-protein
SIN3A	0.604224	5.41317e-38	0.272297	5.08735e-07	0.331926	low-attenuated-protein
GTPBP8	0.374636	1.04723e-13	0.0428748	0.562269	0.331761	low-attenuated-protein
RPS2	0.217801	2.50178e-05	-0.113944	0.0288509	0.331745	low-attenuated-protein
RARS2	0.628801	6.75199e-42	0.29712	5.25086e-08	0.331681	low-attenuated-protein
SMPD4	0.41958	3.99824e-17	0.0880564	0.100034	0.331523	low-attenuated-protein
COX7C	0.418277	5.10956e-17	0.0867785	0.0987865	0.331499	low-attenuated-protein
RPLP1	0.440434	6.79736e-19	0.109056	0.0365121	0.331378	low-attenuated-protein
EIF2B1	0.589706	7.66549e-36	0.258385	9.92889e-07	0.331321	low-attenuated-protein
SLC30A9	0.530883	3.80829e-28	0.199868	0.000435606	0.331015	low-attenuated-protein
PLEKHB2	0.338341	2.62799e-11	0.00736256	0.935052	0.330979	low-attenuated-protein
C1orf174	0.599648	2.64987e-37	0.2687	3.36667e-05	0.330949	low-attenuated-protein
RNF123	0.511739	5.95873e-26	0.180945	0.00289641	0.330794	low-attenuated-protein
LYRM2	0.588192	1.26626e-35	0.257637	0.00135338	0.330555	low-attenuated-protein
DDX49	0.493471	5.54116e-24	0.162925	0.00566464	0.330547	low-attenuated-protein
RPS26	0.327207	1.24691e-10	-0.00333115	0.949221	0.330538	low-attenuated-protein
ZNF451	0.562368	4.49428e-32	0.231928	0.00020384	0.33044	low-attenuated-protein
UBN1	0.432972	3.01733e-18	0.102777	0.0975547	0.330195	low-attenuated-protein
SERINC3	0.500131	1.09563e-24	0.170122	0.0309634	0.330009	low-attenuated-protein
STK19	0.526511	1.24234e-27	0.19675	0.027235	0.329761	low-attenuated-protein
TRAF3IP1	0.458781	1.48397e-20	0.129457	0.0530101	0.329324	low-attenuated-protein
IKBKE	0.29115	1.27076e-08	-0.0381381	0.61326	0.329288	low-attenuated-protein
ZBTB47	0.279195	5.14168e-08	-0.0500865	0.574485	0.329281	low-attenuated-protein
BTBD9	0.408568	3.07526e-16	0.0796157	0.29635	0.328952	low-attenuated-protein
EXOSC9	0.52651	1.24278e-27	0.197865	0.000226327	0.328645	low-attenuated-protein
CCDC25	0.742666	1.02659e-65	0.414172	8.83691e-14	0.328494	low-attenuated-protein
GTF2F1	0.496186	2.8742e-24	0.167702	0.00223881	0.328484	low-attenuated-protein
EDEM1	0.409811	2.45183e-16	0.0813934	0.430491	0.328417	low-attenuated-protein
C1orf27	0.402313	9.47967e-16	0.0739415	0.267254	0.328371	low-attenuated-protein
SLC4A1AP	0.547282	3.86031e-30	0.21895	6.04325e-05	0.328332	low-attenuated-protein
NOL12	0.478149	2.02253e-22	0.150051	0.0522134	0.328098	low-attenuated-protein
BRMS1	0.502152	6.6527e-25	0.174062	0.0139412	0.32809	low-attenuated-protein
MON1A	0.402018	9.98968e-16	0.0740799	0.404087	0.327938	low-attenuated-protein
C17orf85	0.632901	1.3926e-42	0.304984	5.60806e-07	0.327917	low-attenuated-protein
SYVN1	0.387748	1.1912e-14	0.0598839	0.303672	0.327864	low-attenuated-protein
GZF1	0.62231	7.84005e-41	0.294521	0.000855952	0.327789	low-attenuated-protein
GIGYF2	0.499584	1.25325e-24	0.171801	0.00110023	0.327783	low-attenuated-protein
RRN3	0.494635	4.18565e-24	0.166943	0.0398142	0.327692	low-attenuated-protein
GNL3	0.542837	1.37395e-29	0.215168	3.22793e-05	0.327669	low-attenuated-protein
MIS18BP1	0.308743	1.43917e-09	-0.0186818	0.827831	0.327425	low-attenuated-protein
PRKAR1A	0.562678	4.09108e-32	0.235433	5.13742e-06	0.327246	low-attenuated-protein
SDHD	0.493248	5.84665e-24	0.1662	0.0362827	0.327049	low-attenuated-protein
MAPK14	0.494256	4.58685e-24	0.167296	0.00205978	0.32696	low-attenuated-protein
TMEM199	0.643731	1.91394e-44	0.317004	1.08189e-06	0.326727	low-attenuated-protein
TTC37	0.475816	3.4428e-22	0.149407	0.00444287	0.326409	low-attenuated-protein
FAM175B	0.665326	2.166e-48	0.338919	4.54632e-10	0.326406	low-attenuated-protein
DRAP1	0.362591	7.08652e-13	0.0366862	0.50146	0.325905	low-attenuated-protein
SLC35B3	0.513763	3.54557e-26	0.188036	0.035733	0.325727	low-attenuated-protein
EIF3F	0.437417	1.24728e-18	0.111906	0.0318589	0.325511	low-attenuated-protein
LRCH3	0.481516	9.31835e-23	0.156055	0.0105131	0.325461	low-attenuated-protein
STK11IP	0.369972	2.21672e-13	0.0447454	0.486614	0.325226	low-attenuated-protein
PHF12	0.615965	8.1547e-40	0.290961	2.107e-05	0.325003	low-attenuated-protein
NCAPH2	0.470169	1.22712e-21	0.145172	0.0793625	0.324997	low-attenuated-protein
BRD2	0.554432	4.81176e-31	0.229443	9.5493e-05	0.324989	low-attenuated-protein
ZMAT2	0.504746	3.48886e-25	0.180053	0.00244896	0.324694	low-attenuated-protein
ING1	0.631611	2.29428e-42	0.30712	2.3491e-05	0.324491	low-attenuated-protein
NOP10	0.414759	9.85654e-17	0.0902972	0.0945075	0.324462	low-attenuated-protein
NAPB	0.511824	5.83081e-26	0.187513	0.0101745	0.324311	low-attenuated-protein
DHX16	0.617956	3.93218e-40	0.293748	5.19125e-08	0.324209	low-attenuated-protein
ZFAND3	0.538684	4.42438e-29	0.214513	0.00581069	0.324171	low-attenuated-protein
ASCC2	0.61979	2.0004e-40	0.295698	1.81463e-07	0.324092	low-attenuated-protein
NCKAP5L	0.190895	0.000230075	-0.133193	0.145278	0.324088	low-attenuated-protein
PSMD4	0.436311	1.55572e-18	0.112261	0.0313176	0.324051	low-attenuated-protein
APC	0.506	2.54941e-25	0.182135	0.00770212	0.323865	low-attenuated-protein
MIOS	0.50941	1.07829e-25	0.185646	0.000831023	0.323764	low-attenuated-protein
MAP3K3	0.412448	1.51155e-16	0.088748	0.354309	0.3237	low-attenuated-protein
HDAC1	0.500647	9.64977e-25	0.176984	0.000769422	0.323663	low-attenuated-protein
NOM1	0.652435	5.37248e-46	0.328859	5.69401e-09	0.323576	low-attenuated-protein
IFT80	0.37329	1.30167e-13	0.0498551	0.442976	0.323435	low-attenuated-protein
SNRPF	0.499143	1.39677e-24	0.175809	0.00136608	0.323334	low-attenuated-protein
USP38	0.511608	6.16262e-26	0.188352	0.0170699	0.323255	low-attenuated-protein
ARPC2	0.444678	2.86448e-19	0.121544	0.0196827	0.323133	low-attenuated-protein
BECN1	0.444039	3.26469e-19	0.121138	0.0467467	0.322902	low-attenuated-protein
TJAP1	0.621052	1.25268e-40	0.298228	4.47932e-07	0.322824	low-attenuated-protein
COG8	0.424261	1.64163e-17	0.101472	0.0631853	0.322788	low-attenuated-protein
WASL	0.517854	1.22832e-26	0.195072	0.000552431	0.322782	low-attenuated-protein
WDR73	0.581545	1.11366e-34	0.258904	0.000676548	0.322641	low-attenuated-protein
ARGLU1	0.58129	1.20901e-34	0.258862	1.14809e-05	0.322428	low-attenuated-protein
LENG8	0.332903	5.66668e-11	0.010702	0.871202	0.322201	low-attenuated-protein
CHCHD7	0.485997	3.27742e-23	0.163977	0.0153678	0.32202	low-attenuated-protein
RNF138	0.564733	2.18974e-32	0.242738	0.00616899	0.321995	low-attenuated-protein
OGFOD1	0.545275	6.86481e-30	0.223296	0.000254983	0.321979	low-attenuated-protein
PELP1	0.534072	1.59024e-28	0.2121	4.1013e-05	0.321973	low-attenuated-protein
RCCD1	0.51644	1.77486e-26	0.194494	0.0212967	0.321946	low-attenuated-protein
CLOCK	0.419346	4.17866e-17	0.0974128	0.25569	0.321933	low-attenuated-protein
NOP2	0.661039	1.39633e-47	0.339197	2.32544e-11	0.321842	low-attenuated-protein
KCTD7	0.324554	1.79043e-10	0.0027988	0.968864	0.321755	low-attenuated-protein
NSUN5	0.497139	2.27975e-24	0.175412	0.00340086	0.321727	low-attenuated-protein
ST7	0.436728	1.43155e-18	0.115192	0.107894	0.321535	low-attenuated-protein
KRR1	0.453214	4.85301e-20	0.131728	0.0173287	0.321486	low-attenuated-protein
RHBDD1	0.424677	1.51572e-17	0.103212	0.270227	0.321464	low-attenuated-protein
ZNF48	0.453567	4.50485e-20	0.132118	0.148584	0.321449	low-attenuated-protein
EIF2B3	0.517602	1.31183e-26	0.196154	0.000310354	0.321448	low-attenuated-protein
WHAMM	0.617532	4.59523e-40	0.296163	0.00250826	0.321369	low-attenuated-protein
PABPC1	0.550277	1.6235e-30	0.229146	8.99374e-06	0.321131	low-attenuated-protein
UBQLN1	0.558875	1.28608e-31	0.237745	2.98709e-05	0.32113	low-attenuated-protein
KLHDC3	0.56211	4.85946e-32	0.241022	0.0132566	0.321088	low-attenuated-protein
KATNA1	0.565706	1.62632e-32	0.244735	0.000231385	0.320972	low-attenuated-protein
RPL26	0.377991	6.0597e-14	0.0571304	0.339987	0.320861	low-attenuated-protein
UBE2J1	0.503227	5.0943e-25	0.182405	0.00248291	0.320823	low-attenuated-protein
FASTKD2	0.427802	8.29409e-18	0.107106	0.0563992	0.320696	low-attenuated-protein
RAF1	0.644876	1.20425e-44	0.324217	8.4062e-08	0.320658	low-attenuated-protein
CD2BP2	0.54719	3.96415e-30	0.226594	1.87055e-05	0.320597	low-attenuated-protein
GOSR1	0.601511	1.39264e-37	0.280977	1.02213e-07	0.320533	low-attenuated-protein
POLR3C	0.419223	4.27672e-17	0.0986948	0.0957453	0.320528	low-attenuated-protein
CLUAP1	0.380278	4.15917e-14	0.0599044	0.411638	0.320373	low-attenuated-protein
IFRD2	0.453334	4.73235e-20	0.132962	0.0567514	0.320372	low-attenuated-protein
VAMP3	0.4781	2.04551e-22	0.157774	0.00591835	0.320325	low-attenuated-protein
BTF3	0.490883	1.03064e-23	0.170781	0.00114195	0.320102	low-attenuated-protein
MARK3	0.71294	2.23674e-58	0.39285	9.07896e-12	0.32009	low-attenuated-protein
CLINT1	0.531112	3.57882e-28	0.211077	4.58438e-05	0.320035	low-attenuated-protein
MAZ	0.36987	2.25284e-13	0.0499422	0.485836	0.319928	low-attenuated-protein
ELAC2	0.557063	2.2081e-31	0.237221	2.09613e-05	0.319842	low-attenuated-protein
SPHK2	0.382569	2.84415e-14	0.0627324	0.474863	0.319836	low-attenuated-protein
PEX3	0.466853	2.56066e-21	0.147121	0.0147917	0.319731	low-attenuated-protein
RPL13	0.2831	3.28032e-08	-0.0365561	0.48448	0.319656	low-attenuated-protein
KIAA0907	0.402028	9.97286e-16	0.0823791	0.193318	0.319649	low-attenuated-protein
RPS8	0.259979	4.24743e-07	-0.0593918	0.255764	0.319371	low-attenuated-protein
KAT2A	0.385329	1.79194e-14	0.0659614	0.374992	0.319368	low-attenuated-protein
RPLP2	0.318954	3.79854e-10	-0.00032817	0.994994	0.319282	low-attenuated-protein
MAK16	0.639904	8.87911e-44	0.320795	5.3818e-09	0.319109	low-attenuated-protein
DERL1	0.644084	1.65928e-44	0.324979	3.552e-10	0.319105	low-attenuated-protein
MEF2BNB	0.37643	7.82276e-14	0.0573695	0.496138	0.31906	low-attenuated-protein
IMP4	0.370691	1.97618e-13	0.0516741	0.386477	0.319017	low-attenuated-protein
ELP3	0.689911	2.63618e-53	0.370965	9.93353e-13	0.318946	low-attenuated-protein
COMMD2	0.431675	3.89434e-18	0.112763	0.0534319	0.318912	low-attenuated-protein
FAM63B	0.326837	1.31166e-10	0.00799176	0.926979	0.318845	low-attenuated-protein
ZBED4	0.486918	2.63904e-23	0.168079	0.101645	0.318838	low-attenuated-protein
ALAS1	0.352744	3.19078e-12	0.0341004	0.696784	0.318643	low-attenuated-protein
MED19	0.562499	4.31902e-32	0.243945	0.00013493	0.318554	low-attenuated-protein
RTTN	0.545919	5.70948e-30	0.227419	0.0117635	0.318501	low-attenuated-protein
SRSF1	0.368831	2.65793e-13	0.0504025	0.335602	0.318429	low-attenuated-protein
POLE	0.336624	3.35504e-11	0.0183469	0.803184	0.318277	low-attenuated-protein
USP1	0.452998	5.07931e-20	0.134856	0.0911478	0.318143	low-attenuated-protein
CDK7	0.440672	6.47711e-19	0.122535	0.0279098	0.318137	low-attenuated-protein
SCAPER	0.46195	7.48665e-21	0.143875	0.0390956	0.318074	low-attenuated-protein
VPS39	0.527208	1.03007e-27	0.209262	0.000325314	0.317946	low-attenuated-protein
PRPF19	0.521288	4.98927e-27	0.20354	8.40527e-05	0.317747	low-attenuated-protein
PAPOLG	0.453558	4.51393e-20	0.13592	0.105528	0.317638	low-attenuated-protein
PRKAG2	0.568264	7.40468e-33	0.25066	0.000299149	0.317605	low-attenuated-protein
FGFR1OP2	0.539872	3.17152e-29	0.222408	0.000699499	0.317464	low-attenuated-protein
RHBDD2	0.489621	1.39201e-23	0.172189	0.0105106	0.317432	low-attenuated-protein
GDF15	0.0193373	0.711586	-0.298064	0.000106026	0.317401	low-attenuated-protein
ZC3HC1	0.604472	4.9632e-38	0.287109	4.81713e-07	0.317362	low-attenuated-protein
EED	0.592664	2.85097e-36	0.275411	2.77081e-06	0.317253	low-attenuated-protein
C11orf57	0.617519	4.61733e-40	0.300415	0.000380107	0.317104	low-attenuated-protein
SPG7	0.489153	1.55553e-23	0.172064	0.00207523	0.31709	low-attenuated-protein
CIB1	0.430675	4.73838e-18	0.113705	0.0296367	0.316971	low-attenuated-protein
RER1	0.563472	3.21515e-32	0.246548	2.84565e-06	0.316925	low-attenuated-protein
ERCC2	0.430527	4.87818e-18	0.113804	0.0545523	0.316722	low-attenuated-protein
RPP30	0.396502	2.64146e-15	0.0797982	0.164495	0.316704	low-attenuated-protein
SPPL2A	0.484553	4.59709e-23	0.167976	0.00777797	0.316577	low-attenuated-protein
ALKBH1	0.6231	5.83447e-41	0.306525	0.000350685	0.316575	low-attenuated-protein
MTRF1L	0.506802	2.08391e-25	0.190247	0.00949113	0.316555	low-attenuated-protein
AZI2	0.419587	3.99261e-17	0.103053	0.219021	0.316534	low-attenuated-protein
C10orf76	0.487126	2.51248e-23	0.170604	0.00142294	0.316522	low-attenuated-protein
TYK2	0.59419	1.70486e-36	0.277709	2.01103e-05	0.316482	low-attenuated-protein
TRAFD1	0.517136	1.48086e-26	0.200665	0.0006414	0.316471	low-attenuated-protein
ERCC8	0.498576	1.60497e-24	0.182165	0.0568186	0.316411	low-attenuated-protein
CABIN1	0.527394	9.79989e-28	0.211061	0.00148777	0.316333	low-attenuated-protein
SF3B3	0.490564	1.11219e-23	0.174318	0.000784045	0.316246	low-attenuated-protein
CWC27	0.487162	2.49161e-23	0.17097	0.0017689	0.316192	low-attenuated-protein
CCDC86	0.532133	2.70806e-28	0.216081	0.000231549	0.316051	low-attenuated-protein
ATXN7L3B	0.548574	2.65996e-30	0.232893	0.000102791	0.315681	low-attenuated-protein
REEP4	0.511175	6.88275e-26	0.195507	0.0017808	0.315667	low-attenuated-protein
ZNF407	0.437189	1.30536e-18	0.121525	0.114414	0.315664	low-attenuated-protein
MBTD1	0.447521	1.59469e-19	0.131993	0.102724	0.315528	low-attenuated-protein
C9orf117	0.328554	1.03628e-10	0.013237	0.890832	0.315317	low-attenuated-protein
XPO7	0.69467	2.58345e-54	0.379538	4.69911e-14	0.315132	low-attenuated-protein
UGGT2	0.523261	2.95935e-27	0.208136	0.000999641	0.315125	low-attenuated-protein
BRCA2	0.314021	7.27562e-10	-0.00109093	0.991674	0.315112	low-attenuated-protein
DYNLRB1	0.48161	9.11726e-23	0.166534	0.00140787	0.315076	low-attenuated-protein
COQ5	0.436799	1.41125e-18	0.121724	0.0223647	0.315076	low-attenuated-protein
PICK1	0.43239	3.38356e-18	0.117439	0.0687643	0.314952	low-attenuated-protein
RHBDD3	0.542872	1.3604e-29	0.227947	0.00909862	0.314925	low-attenuated-protein
SETD2	0.545905	5.73227e-30	0.231071	0.000143247	0.314834	low-attenuated-protein
SUPT3H	0.448492	1.30381e-19	0.13375	0.107515	0.314741	low-attenuated-protein
COQ7	0.494048	4.82221e-24	0.179308	0.0011895	0.31474	low-attenuated-protein
EXOSC8	0.43032	5.07897e-18	0.115754	0.0437263	0.314567	low-attenuated-protein
RPL35	0.382859	2.70996e-14	0.0683046	0.191084	0.314554	low-attenuated-protein
FBRS	0.504164	4.03526e-25	0.189829	0.0512958	0.314334	low-attenuated-protein
RPL27	0.260024	4.22747e-07	-0.0539008	0.302433	0.313924	low-attenuated-protein
ADIPOR1	0.461486	8.2792e-21	0.147592	0.0499471	0.313894	low-attenuated-protein
NAA50	0.461433	8.37489e-21	0.147763	0.00699584	0.313669	low-attenuated-protein
ZNHIT6	0.416695	6.87219e-17	0.103268	0.126744	0.313428	low-attenuated-protein
NXT1	0.481634	9.06672e-23	0.168315	0.00829213	0.313319	low-attenuated-protein
RLF	0.468044	1.96793e-21	0.154843	0.0384859	0.313201	low-attenuated-protein
PRDM15	0.361046	9.00383e-13	0.0479154	0.552518	0.313131	low-attenuated-protein
NAIP	0.244149	2.14161e-06	-0.068937	0.363288	0.313086	low-attenuated-protein
KANSL2	0.43121	4.26664e-18	0.118134	0.0982642	0.313077	low-attenuated-protein
HEATR2	0.556952	2.28215e-31	0.24392	1.40499e-05	0.313032	low-attenuated-protein
COG2	0.510674	7.81916e-26	0.197777	0.000142836	0.312897	low-attenuated-protein
SNAPIN	0.444226	3.14218e-19	0.131375	0.0128528	0.312851	low-attenuated-protein
SMCR8	0.454069	4.05132e-20	0.141343	0.0499141	0.312726	low-attenuated-protein
CTDSP1	0.432518	3.29992e-18	0.11981	0.117471	0.312708	low-attenuated-protein
INCENP	0.422388	2.34781e-17	0.109693	0.117422	0.312695	low-attenuated-protein
AEBP2	0.573825	1.30748e-33	0.261151	0.00396423	0.312673	low-attenuated-protein
RBFA	0.540082	2.98997e-29	0.227469	0.0022614	0.312613	low-attenuated-protein
COX6A1	0.333331	5.33658e-11	0.0210918	0.727201	0.312239	low-attenuated-protein
PIGT	0.50221	6.55765e-25	0.190002	0.000402687	0.312208	low-attenuated-protein
TMEM55B	0.583613	5.69297e-35	0.271438	7.31312e-05	0.312174	low-attenuated-protein
TMEM165	0.490329	1.176e-23	0.178171	0.00103791	0.312158	low-attenuated-protein
TOP3A	0.523515	2.76607e-27	0.211407	0.00146064	0.312108	low-attenuated-protein
UBAC2	0.667166	9.63974e-49	0.355127	7.26186e-10	0.312038	low-attenuated-protein
METTL10	0.586586	2.15095e-35	0.274584	0.000121011	0.312002	low-attenuated-protein
C9orf40	0.414529	1.02874e-16	0.102555	0.312441	0.311974	low-attenuated-protein
BBS2	0.395575	3.10469e-15	0.083622	0.307343	0.311953	low-attenuated-protein
SRP54	0.547226	3.92362e-30	0.235385	5.477e-06	0.31184	low-attenuated-protein
CDC42	0.520434	6.24811e-27	0.20868	5.48229e-05	0.311754	low-attenuated-protein
ZDHHC17	0.401634	1.06964e-15	0.08996	0.232406	0.311674	low-attenuated-protein
PRPSAP2	0.558436	1.46629e-31	0.246825	4.10635e-06	0.311611	low-attenuated-protein
ANKRD26	0.315629	5.89446e-10	0.0042865	0.957371	0.311342	low-attenuated-protein
SEC13	0.476003	3.29964e-22	0.164764	0.00151564	0.311239	low-attenuated-protein
MGAT2	0.517698	1.27926e-26	0.206766	0.00157909	0.310932	low-attenuated-protein
IRF2	0.375368	9.2989e-14	0.0646101	0.365819	0.310758	low-attenuated-protein
USP53	0.2841	2.92071e-08	-0.0266091	0.777727	0.310709	low-attenuated-protein
PSMD14	0.357797	1.48375e-12	0.0471603	0.366995	0.310637	low-attenuated-protein
MAPK9	0.645144	1.07998e-44	0.334647	4.74557e-10	0.310498	low-attenuated-protein
QTRTD1	0.465473	3.46953e-21	0.15498	0.00926572	0.310493	low-attenuated-protein
CEP76	0.665011	2.48636e-48	0.354523	2.78156e-06	0.310487	low-attenuated-protein
PTPRA	0.72576	2.0115e-61	0.41528	4.17192e-15	0.310479	low-attenuated-protein
JAGN1	0.497812	1.93449e-24	0.18752	0.000571474	0.310292	low-attenuated-protein
PET117	0.535673	1.0222e-28	0.225399	0.0207864	0.310274	low-attenuated-protein
PDDC1	0.474477	4.66362e-22	0.164342	0.00418843	0.310135	low-attenuated-protein
TTC21B	0.270187	1.41217e-07	-0.0398352	0.521703	0.310022	low-attenuated-protein
HNRNPH1	0.311619	9.94021e-10	0.0016314	0.976197	0.309988	low-attenuated-protein
MYL6	0.239966	3.22576e-06	-0.0699935	0.195958	0.30996	low-attenuated-protein
TDRD3	0.384153	2.18283e-14	0.0743408	0.285893	0.309813	low-attenuated-protein
KANSL3	0.35455	2.43053e-12	0.0447512	0.550831	0.309799	low-attenuated-protein
PNN	0.356284	1.86869e-12	0.0468198	0.378442	0.309465	low-attenuated-protein
EVI5L	0.422759	2.18739e-17	0.113636	0.082809	0.309123	low-attenuated-protein
RPL6	0.318136	4.23447e-10	0.00932448	0.858511	0.308811	low-attenuated-protein
ORC1	0.354903	2.30427e-12	0.0461454	0.593715	0.308758	low-attenuated-protein
RAB11B	0.506841	2.06361e-25	0.198217	0.000132193	0.308624	low-attenuated-protein
MMRN2	0.203553	8.39659e-05	-0.104984	0.117162	0.308537	low-attenuated-protein
NPAT	0.51488	2.65814e-26	0.20648	0.0171015	0.3084	low-attenuated-protein
CHRAC1	0.578347	3.11364e-34	0.269988	1.05238e-05	0.308359	low-attenuated-protein
MCM3	0.475591	3.62317e-22	0.167546	0.00129467	0.308045	low-attenuated-protein
TPRKB	0.268328	1.7316e-07	-0.0396343	0.459185	0.307962	low-attenuated-protein
ATP13A3	0.479486	1.48818e-22	0.17157	0.00687527	0.307916	low-attenuated-protein
DNTTIP2	0.515824	2.08247e-26	0.207952	0.000132181	0.307872	low-attenuated-protein
RAE1	0.640667	6.55072e-44	0.332822	6.0853e-11	0.307845	low-attenuated-protein
PPP1R8	0.641037	5.64965e-44	0.333194	3.28034e-09	0.307844	low-attenuated-protein
CSDE1	0.553843	5.72309e-31	0.246232	2.18748e-06	0.307611	low-attenuated-protein
CLCC1	0.520348	6.39087e-27	0.21275	9.58925e-05	0.307598	low-attenuated-protein
ADAM17	0.459535	1.26176e-20	0.152168	0.0106395	0.307367	low-attenuated-protein
ATP6V0D1	0.38898	9.66239e-15	0.0817248	0.118077	0.307255	low-attenuated-protein
NBR1	0.504735	3.49921e-25	0.197534	0.00859262	0.307201	low-attenuated-protein
C17orf80	0.628101	8.82313e-42	0.321159	2.91497e-05	0.306941	low-attenuated-protein
TCF12	0.4028	8.69026e-16	0.0960887	0.142813	0.306712	low-attenuated-protein
SARM1	0.300521	4.0558e-09	-0.00614516	0.932406	0.306667	low-attenuated-protein
TEP1	0.480059	1.3045e-22	0.173693	0.00225681	0.306366	low-attenuated-protein
ATP6V1D	0.409851	2.43392e-16	0.103606	0.0524585	0.306245	low-attenuated-protein
CAMLG	0.575203	8.46392e-34	0.268972	1.23245e-05	0.30623	low-attenuated-protein
SPTAN1	0.329066	9.65686e-11	0.0228471	0.676011	0.306219	low-attenuated-protein
MYSM1	0.362111	7.6348e-13	0.0560409	0.529805	0.30607	low-attenuated-protein
N4BP2L2	0.531787	2.97619e-28	0.225733	0.00953035	0.306054	low-attenuated-protein
KIAA0020	0.637889	1.97497e-43	0.332136	2.03127e-09	0.305753	low-attenuated-protein
CCT8	0.499481	1.28543e-24	0.19383	0.000183154	0.305652	low-attenuated-protein
GOLGA1	0.583354	6.1927e-35	0.277748	4.06303e-06	0.305606	low-attenuated-protein
TRAF3IP2	0.411735	1.72342e-16	0.106193	0.216807	0.305542	low-attenuated-protein
WDR18	0.27864	5.47731e-08	-0.0268473	0.626482	0.305488	low-attenuated-protein
GPBP1	0.549056	2.31406e-30	0.243581	0.00304991	0.305474	low-attenuated-protein
SRSF10	0.416986	6.50844e-17	0.111608	0.0415069	0.305379	low-attenuated-protein
URM1	0.544721	8.04189e-30	0.23938	0.00036238	0.305341	low-attenuated-protein
ZNF691	0.477624	2.28078e-22	0.172443	0.0564852	0.30518	low-attenuated-protein
TRAPPC6B	0.571317	2.86982e-33	0.266292	1.24905e-05	0.305025	low-attenuated-protein
ANKRD52	0.447981	1.44956e-19	0.143034	0.0356599	0.304947	low-attenuated-protein
RBL2	0.424557	1.55103e-17	0.119826	0.0715614	0.30473	low-attenuated-protein
DDX24	0.631986	1.98518e-42	0.327645	3.75513e-10	0.304341	low-attenuated-protein
ERAL1	0.669222	3.87475e-49	0.364959	2.90296e-11	0.304263	low-attenuated-protein
ERGIC3	0.551736	1.06153e-30	0.247523	7.20758e-06	0.304212	low-attenuated-protein
SMG6	0.566331	1.34277e-32	0.262138	3.63969e-05	0.304193	low-attenuated-protein
VPS25	0.416951	6.55106e-17	0.112818	0.0311723	0.304134	low-attenuated-protein
TUSC2	0.439168	8.77598e-19	0.13508	0.0738605	0.304087	low-attenuated-protein
EXOC1	0.481327	9.73367e-23	0.177557	0.000765069	0.30377	low-attenuated-protein
YIF1A	0.454971	3.34669e-20	0.151475	0.0161043	0.303496	low-attenuated-protein
DHX8	0.503252	5.06362e-25	0.199823	0.00024274	0.303428	low-attenuated-protein
EVI5	0.312303	9.09742e-10	0.00905307	0.9003	0.30325	low-attenuated-protein
CCDC85B	0.253326	8.49455e-07	-0.0498823	0.604796	0.303208	low-attenuated-protein
RIPK1	0.582889	7.20356e-35	0.279695	8.74721e-08	0.303194	low-attenuated-protein
RIT1	0.405687	5.17995e-16	0.102513	0.134048	0.303174	low-attenuated-protein
C1orf85	0.421313	2.8801e-17	0.118183	0.0875608	0.30313	low-attenuated-protein
SIL1	0.49526	3.59765e-24	0.192211	0.000493383	0.30305	low-attenuated-protein
GPAM	0.339478	2.23379e-11	0.0365491	0.622322	0.302929	low-attenuated-protein
CCT4	0.353928	2.66979e-12	0.051035	0.328903	0.302893	low-attenuated-protein
SYS1	0.498426	1.66484e-24	0.195573	0.0105921	0.302853	low-attenuated-protein
TMUB2	0.535132	1.18714e-28	0.232338	0.00175025	0.302794	low-attenuated-protein
RRP8	0.575419	7.90441e-34	0.272669	1.99689e-06	0.30275	low-attenuated-protein
BRAP	0.658129	4.86379e-47	0.355581	2.27406e-10	0.302548	low-attenuated-protein
ZBTB43	0.59453	1.52013e-36	0.291999	0.000786006	0.302531	low-attenuated-protein
RFXAP	0.415301	8.91313e-17	0.112806	0.0982167	0.302495	low-attenuated-protein
TOR1AIP2	0.387452	1.25247e-14	0.0852291	0.135595	0.302223	low-attenuated-protein
JOSD2	0.24284	2.4365e-06	-0.0593806	0.53775	0.302221	low-attenuated-protein
SRRM1	0.579139	2.41638e-34	0.277273	6.66737e-08	0.301865	low-attenuated-protein
RPL14	0.386911	1.37253e-14	0.0850563	0.103299	0.301855	low-attenuated-protein
ACTR1B	0.349691	5.03429e-12	0.0478502	0.361338	0.301841	low-attenuated-protein
TMED2	0.449808	9.91424e-20	0.148002	0.00466091	0.301806	low-attenuated-protein
C2orf76	0.30062	4.00632e-09	-0.00116168	0.987376	0.301782	low-attenuated-protein
SLC30A5	0.501334	8.14368e-25	0.199569	0.00411988	0.301766	low-attenuated-protein
MRPL44	0.379843	4.46897e-14	0.0781373	0.135693	0.301705	low-attenuated-protein
RPS6KC1	0.476375	3.03183e-22	0.174714	0.0271278	0.301661	low-attenuated-protein
BCL2L12	0.46796	2.00485e-21	0.166462	0.0928539	0.301498	low-attenuated-protein
PPDPF	0.323519	2.05969e-10	0.0220644	0.816563	0.301455	low-attenuated-protein
WAC	0.59007	6.78957e-36	0.288657	4.15296e-07	0.301413	low-attenuated-protein
TBC1D12	0.351092	4.08599e-12	0.0498167	0.601935	0.301276	low-attenuated-protein
SNRNP70	0.302017	3.36729e-09	0.000772323	0.988268	0.301244	low-attenuated-protein
PPP6R1	0.492648	6.75363e-24	0.191487	0.000369075	0.301161	low-attenuated-protein
AP3B1	0.501682	7.47323e-25	0.200725	0.000105753	0.300957	low-attenuated-protein
AP1M1	0.398331	1.91713e-15	0.0974295	0.0663278	0.300902	low-attenuated-protein
KIAA1109	0.409592	2.55191e-16	0.108735	0.286525	0.300857	low-attenuated-protein
CUL9	0.466975	2.49227e-21	0.166205	0.0307984	0.300771	low-attenuated-protein
NECAP2	0.509945	9.41381e-26	0.209176	0.000149045	0.300769	low-attenuated-protein
EHMT2	0.502295	6.42143e-25	0.201543	0.000708866	0.300752	low-attenuated-protein
C12orf66	0.425971	1.18165e-17	0.125248	0.192319	0.300723	low-attenuated-protein
CBFA2T2	0.521428	4.80811e-27	0.22071	0.0182873	0.300718	low-attenuated-protein
PPP1R12C	0.538217	5.0406e-29	0.237533	3.03782e-05	0.300684	low-attenuated-protein
CCDC93	0.37512	9.68093e-14	0.074668	0.176668	0.300452	low-attenuated-protein
MRPS34	0.363433	6.21598e-13	0.0630147	0.231705	0.300418	low-attenuated-protein
H2AFX	0.357872	1.46686e-12	0.0574548	0.277606	0.300417	low-attenuated-protein
RPL9	0.282502	3.51573e-08	-0.0178589	0.732761	0.300361	low-attenuated-protein
FAR1	0.43096	4.48125e-18	0.130693	0.0611474	0.300267	low-attenuated-protein
BIN3	0.624498	3.45328e-41	0.324345	6.97736e-07	0.300153	low-attenuated-protein
CUL1	0.667668	7.71986e-49	0.367548	4.06592e-13	0.30012	low-attenuated-protein
SLC25A46	0.493331	5.73147e-24	0.193295	0.00205392	0.300037	low-attenuated-protein
COX7A2L	0.309678	1.27672e-09	0.00964805	0.85585	0.30003	low-attenuated-protein
IFT88	0.428777	6.86274e-18	0.128772	0.072055	0.300005	low-attenuated-protein
CRTC3	0.540361	2.7646e-29	0.240406	0.000484456	0.299955	low-attenuated-protein
MSL1	0.612952	2.43344e-39	0.313196	5.0881e-06	0.299756	low-attenuated-protein
FAM134C	0.537344	6.42902e-29	0.237629	4.92046e-05	0.299715	low-attenuated-protein
TMEM181	0.495482	3.41001e-24	0.195953	0.00383666	0.299528	low-attenuated-protein
RAPGEF2	0.40871	2.99681e-16	0.109256	0.128403	0.299453	low-attenuated-protein
LIN9	0.449954	9.61711e-20	0.150619	0.0203548	0.299335	low-attenuated-protein
KAT6B	0.395178	3.32696e-15	0.0961316	0.302518	0.299046	low-attenuated-protein
GADD45GIP1	0.432263	3.46969e-18	0.13326	0.0125854	0.299002	low-attenuated-protein
LFNG	0.155744	0.00273703	-0.143127	0.159737	0.298871	low-attenuated-protein
NARG2	0.513028	4.28289e-26	0.21419	0.0113442	0.298838	low-attenuated-protein
MRPL41	0.340784	1.8519e-11	0.0420547	0.430883	0.298729	low-attenuated-protein
PDHB	0.573148	1.61745e-33	0.274428	8.81612e-08	0.29872	low-attenuated-protein
MTG1	0.491937	8.00917e-24	0.193237	0.00122892	0.2987	low-attenuated-protein
RFXANK	0.455217	3.17688e-20	0.156576	0.0225852	0.298641	low-attenuated-protein
FBRSL1	0.358305	1.37285e-12	0.0597387	0.537201	0.298566	low-attenuated-protein
GINS1	0.42963	5.81182e-18	0.131107	0.103932	0.298523	low-attenuated-protein
NCAPG	0.249314	1.27835e-06	-0.0491702	0.364652	0.298484	low-attenuated-protein
CSNK1E	0.465238	3.65264e-21	0.166755	0.0207914	0.298483	low-attenuated-protein
HMG20A	0.558786	1.32064e-31	0.260436	1.08796e-05	0.298351	low-attenuated-protein
C1orf122	0.461862	7.63106e-21	0.163566	0.0111539	0.298295	low-attenuated-protein
WDR60	0.5424	1.55529e-29	0.244234	0.00268436	0.298166	low-attenuated-protein
CCNDBP1	0.452389	5.77417e-20	0.154224	0.0360815	0.298166	low-attenuated-protein
ARL5A	0.343932	1.17422e-11	0.0459982	0.546706	0.297933	low-attenuated-protein
RSRC1	0.446795	1.85275e-19	0.148891	0.0215781	0.297904	low-attenuated-protein
DNAJC7	0.523733	2.61058e-27	0.225864	1.51431e-05	0.297869	low-attenuated-protein
MFN1	0.459874	1.17285e-20	0.162062	0.00264736	0.297813	low-attenuated-protein
TRNAU1AP	0.526529	1.23628e-27	0.228829	0.000235196	0.297701	low-attenuated-protein
ATG5	0.626467	1.64175e-41	0.328828	8.22469e-10	0.297639	low-attenuated-protein
KLHL26	0.518728	9.77527e-27	0.221229	0.00132149	0.297499	low-attenuated-protein
CSTF2T	0.366987	3.55932e-13	0.0696658	0.21537	0.297321	low-attenuated-protein
HAX1	0.441659	5.30365e-19	0.144346	0.0108134	0.297313	low-attenuated-protein
ATXN7L3	0.489517	1.4269e-23	0.192274	0.0505356	0.297243	low-attenuated-protein
DNAJC25	0.47784	2.17048e-22	0.180847	0.00229886	0.296993	low-attenuated-protein
TMEM131	0.29366	9.39647e-09	-0.00330171	0.960897	0.296962	low-attenuated-protein
NAF1	0.514322	3.0704e-26	0.217713	0.000759114	0.296609	low-attenuated-protein
DPY19L3	0.388524	1.04424e-14	0.0920276	0.25948	0.296496	low-attenuated-protein
CNOT3	0.461746	7.82524e-21	0.165286	0.00373797	0.296459	low-attenuated-protein
EMG1	0.575664	7.31342e-34	0.279223	8.83576e-08	0.296441	low-attenuated-protein
RPL3	0.339694	2.16575e-11	0.0432652	0.407934	0.296429	low-attenuated-protein
MRPL49	0.425867	1.20556e-17	0.129461	0.0130606	0.296406	low-attenuated-protein
CDK5RAP1	0.635938	4.25825e-43	0.33976	7.07628e-07	0.296178	low-attenuated-protein
RPA1	0.582561	8.01179e-35	0.286601	2.17965e-08	0.29596	low-attenuated-protein
FOPNL	0.40027	1.36222e-15	0.104314	0.269372	0.295956	low-attenuated-protein
NACA	0.29757	5.83751e-09	0.00168795	0.974256	0.295882	low-attenuated-protein
NUP35	0.38604	1.58981e-14	0.0901971	0.0865884	0.295843	low-attenuated-protein
IWS1	0.578539	2.92841e-34	0.282713	3.21583e-07	0.295825	low-attenuated-protein
TMEM41B	0.479799	1.38477e-22	0.183997	0.00722775	0.295803	low-attenuated-protein
RPL35A	0.339297	2.29253e-11	0.043516	0.40522	0.295781	low-attenuated-protein
CSTF3	0.385629	1.70374e-14	0.0900338	0.0930842	0.295596	low-attenuated-protein
FAM98C	0.323361	2.10416e-10	0.0277727	0.659556	0.295589	low-attenuated-protein
FAM195A	0.306922	1.81552e-09	0.0113381	0.902181	0.295584	low-attenuated-protein
SSU72	0.472743	6.89604e-22	0.177166	0.00081369	0.295577	low-attenuated-protein
PWWP2A	0.58948	8.2622e-36	0.294092	9.45218e-05	0.295388	low-attenuated-protein
TCEB1	0.589505	8.19308e-36	0.294227	3.90071e-08	0.295278	low-attenuated-protein
UNC45A	0.596968	6.63981e-37	0.301876	3.78022e-09	0.295092	low-attenuated-protein
AKAP10	0.568193	7.56882e-33	0.273158	2.5599e-05	0.295035	low-attenuated-protein
NUB1	0.580335	1.64524e-34	0.285486	9.6741e-08	0.294849	low-attenuated-protein
KIAA1430	0.465394	3.53027e-21	0.170686	0.0694173	0.294707	low-attenuated-protein
GOSR2	0.425636	1.26035e-17	0.130936	0.0150932	0.2947	low-attenuated-protein
ING4	0.402631	8.95635e-16	0.108287	0.187159	0.294344	low-attenuated-protein
TMEM66	0.667291	9.11989e-49	0.372993	8.05644e-07	0.294298	low-attenuated-protein
RPF1	0.504105	4.09426e-25	0.209934	0.00143202	0.294171	low-attenuated-protein
DDX17	0.399505	1.55921e-15	0.105385	0.0433428	0.29412	low-attenuated-protein
EXT2	0.427271	9.19317e-18	0.133295	0.0504188	0.293976	low-attenuated-protein
CAPZA1	0.448631	1.26668e-19	0.154697	0.00292563	0.293934	low-attenuated-protein
RAP1A	0.419055	4.41379e-17	0.125149	0.0191722	0.293906	low-attenuated-protein
RAD50	0.488008	2.04057e-23	0.194102	0.000194558	0.293906	low-attenuated-protein
YAE1D1	0.35506	2.25002e-12	0.0611727	0.477634	0.293888	low-attenuated-protein
RTN3	0.495238	3.61732e-24	0.201388	0.000139293	0.29385	low-attenuated-protein
SNRNP48	0.43623	1.58092e-18	0.142547	0.052917	0.293684	low-attenuated-protein
LAMTOR1	0.604143	5.56836e-38	0.310701	1.11925e-09	0.293442	low-attenuated-protein
WDR5	0.487513	2.29373e-23	0.194103	0.000182975	0.29341	low-attenuated-protein
MAD1L1	0.500796	9.30202e-25	0.207391	0.000236177	0.293404	low-attenuated-protein
SLC35E1	0.562927	3.79424e-32	0.269527	9.69098e-06	0.2934	low-attenuated-protein
SMC4	0.373289	1.30189e-13	0.0800711	0.136601	0.293218	low-attenuated-protein
WDR91	0.414538	1.02692e-16	0.121388	0.0378354	0.29315	low-attenuated-protein
RPS29	0.278608	5.49743e-08	-0.0144259	0.78828	0.293034	low-attenuated-protein
LAMTOR2	0.353241	2.96084e-12	0.0604719	0.248503	0.292769	low-attenuated-protein
RBBP5	0.51487	2.66549e-26	0.222189	9.09822e-05	0.29268	low-attenuated-protein
LARP7	0.417649	5.74878e-17	0.124985	0.0215435	0.292664	low-attenuated-protein
URI1	0.623453	5.11239e-41	0.330795	3.01712e-09	0.292658	low-attenuated-protein
PIGX	0.500062	1.11428e-24	0.207452	0.00193325	0.292611	low-attenuated-protein
RASSF3	0.235188	5.10406e-06	-0.0573455	0.568942	0.292533	low-attenuated-protein
TELO2	0.384746	1.97632e-14	0.0922543	0.110797	0.292492	low-attenuated-protein
RPAP2	0.484519	4.63386e-23	0.192049	0.00471448	0.29247	low-attenuated-protein
YY1	0.599692	2.61061e-37	0.307288	2.21808e-08	0.292404	low-attenuated-protein
TDG	0.523488	2.78621e-27	0.231093	0.00235761	0.292395	low-attenuated-protein
RPA2	0.567937	8.19165e-33	0.275618	1.02622e-07	0.292319	low-attenuated-protein
PAPD5	0.474398	4.74851e-22	0.182196	0.00782722	0.292201	low-attenuated-protein
TAMM41	0.529831	5.06956e-28	0.237742	9.02244e-05	0.292089	low-attenuated-protein
LTV1	0.564511	2.34319e-32	0.272729	1.986e-05	0.291783	low-attenuated-protein
UTP20	0.463996	4.79442e-21	0.172303	0.00154773	0.291693	low-attenuated-protein
DDX5	0.65997	2.21194e-47	0.36832	2.88266e-13	0.291651	low-attenuated-protein
GTF3C6	0.451494	6.96901e-20	0.159852	0.0187309	0.291641	low-attenuated-protein
LARP1B	0.419434	4.10986e-17	0.127799	0.0651753	0.291635	low-attenuated-protein
ZNF446	0.444397	3.03387e-19	0.152818	0.0863015	0.291579	low-attenuated-protein
NDUFA11	0.345733	9.02693e-12	0.054271	0.310636	0.291462	low-attenuated-protein
ACACB	0.270221	1.40684e-07	-0.0209868	0.832528	0.291208	low-attenuated-protein
DNAJC5	0.508053	1.52022e-25	0.216858	0.000208547	0.291195	low-attenuated-protein
CDC123	0.615747	8.82699e-40	0.324637	6.10687e-09	0.29111	low-attenuated-protein
DPY19L4	0.525038	1.84307e-27	0.233973	0.00574469	0.291065	low-attenuated-protein
EIF3K	0.476497	2.94931e-22	0.18546	0.000347933	0.291036	low-attenuated-protein
TBC1D7	0.411359	1.84677e-16	0.120391	0.15354	0.290968	low-attenuated-protein
STRADA	0.557977	1.68169e-31	0.26709	0.000665671	0.290888	low-attenuated-protein
ZZEF1	0.439942	7.50731e-19	0.149161	0.00863719	0.290781	low-attenuated-protein
KIAA0355	0.53916	3.87247e-29	0.248381	0.00196299	0.290778	low-attenuated-protein
UQCRQ	0.368954	2.60666e-13	0.0782547	0.138923	0.290699	low-attenuated-protein
RNF166	0.364376	5.36455e-13	0.0737153	0.446195	0.290661	low-attenuated-protein
ZNF768	0.473543	5.75869e-22	0.182883	0.00385355	0.29066	low-attenuated-protein
ZNF146	0.55568	3.32859e-31	0.265029	8.68194e-05	0.29065	low-attenuated-protein
NKIRAS2	0.404117	6.86818e-16	0.113478	0.062115	0.290639	low-attenuated-protein
CCPG1	0.283373	3.17801e-08	-0.00723655	0.922334	0.29061	low-attenuated-protein
DUSP22	0.367736	3.16201e-13	0.0771494	0.384839	0.290587	low-attenuated-protein
KRT10	0.38704	1.34288e-14	0.0965585	0.0817217	0.290482	low-attenuated-protein
MRPS31	0.489351	1.48402e-23	0.198927	0.000158115	0.290425	low-attenuated-protein
CRLF3	0.403991	7.02414e-16	0.113589	0.0509002	0.290402	low-attenuated-protein
SPEN	0.404724	6.15925e-16	0.114549	0.0501332	0.290176	low-attenuated-protein
HEATR5B	0.425689	1.24758e-17	0.135626	0.015028	0.290064	low-attenuated-protein
SIRT2	0.513465	3.82802e-26	0.223488	3.47421e-05	0.289977	low-attenuated-protein
APTX	0.654845	1.9559e-46	0.364885	4.24896e-09	0.28996	low-attenuated-protein
KATNB1	0.475343	3.83338e-22	0.185517	0.00392539	0.289826	low-attenuated-protein
DVL1	0.43733	1.26919e-18	0.147546	0.0660472	0.289784	low-attenuated-protein
MBD1	0.74344	6.41e-66	0.453675	2.5734e-15	0.289765	low-attenuated-protein
XPO6	0.390212	7.83131e-15	0.100508	0.0993452	0.289703	low-attenuated-protein
SLTM	0.428828	6.795e-18	0.139319	0.0111655	0.28951	low-attenuated-protein
PCM1	0.656643	9.14975e-47	0.367342	2.83856e-11	0.289301	low-attenuated-protein
ABI1	0.524913	1.90615e-27	0.235676	5.01991e-06	0.289236	low-attenuated-protein
CAB39	0.411845	1.6889e-16	0.122664	0.0199071	0.289181	low-attenuated-protein
TRPC4AP	0.601919	1.20859e-37	0.31278	7.02584e-05	0.28914	low-attenuated-protein
SMUG1	0.560368	8.21871e-32	0.27123	1.48284e-05	0.289138	low-attenuated-protein
CENPT	0.459722	1.21194e-20	0.170637	0.0788734	0.289086	low-attenuated-protein
CYHR1	0.531589	3.14146e-28	0.242504	0.000185707	0.289085	low-attenuated-protein
DAPP1	0.106931	0.0403449	-0.182079	0.0429741	0.28901	low-attenuated-protein
CEPT1	0.463793	5.01172e-21	0.174817	0.0126092	0.288976	low-attenuated-protein
MAPK1	0.647067	4.93402e-45	0.358154	1.99334e-12	0.288913	low-attenuated-protein
SRSF4	0.592602	2.91081e-36	0.303705	5.20201e-09	0.288898	low-attenuated-protein
DPH1	0.505978	2.56332e-25	0.217113	0.000672238	0.288865	low-attenuated-protein
SRP9	0.421106	2.99536e-17	0.13226	0.0110942	0.288846	low-attenuated-protein
ARL6IP6	0.347901	6.56181e-12	0.0591776	0.430047	0.288724	low-attenuated-protein
PRMT5	0.645379	9.81793e-45	0.356658	1.76528e-12	0.28872	low-attenuated-protein
MFSD10	0.426307	1.10746e-17	0.137679	0.0101294	0.288629	low-attenuated-protein
PIGG	0.509426	1.07399e-25	0.220833	0.00124358	0.288593	low-attenuated-protein
LSM14A	0.667472	8.41995e-49	0.378907	5.1344e-13	0.288565	low-attenuated-protein
UPF3A	0.616876	5.84488e-40	0.328312	4.23066e-06	0.288563	low-attenuated-protein
RPS16	0.385831	1.64675e-14	0.0973146	0.0621962	0.288517	low-attenuated-protein
DGKZ	0.437029	1.34791e-18	0.148528	0.0227623	0.288501	low-attenuated-protein
VPS35	0.547876	3.25404e-30	0.259382	4.5236e-07	0.288494	low-attenuated-protein
CLSPN	0.35987	1.07962e-12	0.0714471	0.450006	0.288423	low-attenuated-protein
RNASEH1	0.461704	7.89565e-21	0.173356	0.0357457	0.288349	low-attenuated-protein
BABAM1	0.521917	4.22512e-27	0.233746	1.33268e-05	0.288171	low-attenuated-protein
C12orf43	0.598656	3.72692e-37	0.310552	5.73466e-07	0.288104	low-attenuated-protein
FKBP15	0.540776	2.45991e-29	0.25275	2.52428e-06	0.288026	low-attenuated-protein
SUMO3	0.498519	1.62737e-24	0.210612	0.00185587	0.287907	low-attenuated-protein
ATP6V1A	0.333179	5.45166e-11	0.0454225	0.384935	0.287756	low-attenuated-protein
GOLT1B	0.382019	3.11648e-14	0.09435	0.100041	0.287669	low-attenuated-protein
HGSNAT	0.484499	4.65549e-23	0.196834	0.0375145	0.287665	low-attenuated-protein
TOP3B	0.525832	1.49071e-27	0.238206	0.000243055	0.287625	low-attenuated-protein
AP4E1	0.428346	7.46342e-18	0.140721	0.0574256	0.287625	low-attenuated-protein
PRKACA	0.508549	1.34108e-25	0.221104	2.02097e-05	0.287446	low-attenuated-protein
TSC22D2	0.405722	5.14733e-16	0.118294	0.0927776	0.287428	low-attenuated-protein
NUPL2	0.464404	4.3854e-21	0.177033	0.00465616	0.287371	low-attenuated-protein
POLDIP3	0.566389	1.31936e-32	0.279035	8.2967e-08	0.287354	low-attenuated-protein
C10orf12	0.32826	1.07899e-10	0.0409221	0.696933	0.287338	low-attenuated-protein
RNMTL1	0.60703	2.01767e-38	0.319971	4.63118e-08	0.287059	low-attenuated-protein
FRMD8	0.40746	3.7602e-16	0.120606	0.0404716	0.286854	low-attenuated-protein
MRPL24	0.351201	4.02023e-12	0.0643722	0.236484	0.286829	low-attenuated-protein
PCCB	0.302188	3.29622e-09	0.0154088	0.769222	0.286779	low-attenuated-protein
CEP68	0.347959	6.50589e-12	0.0611861	0.405478	0.286773	low-attenuated-protein
ZZZ3	0.497106	2.2979e-24	0.210455	0.00736994	0.286651	low-attenuated-protein
DENR	0.514765	2.73874e-26	0.228118	1.50511e-05	0.286647	low-attenuated-protein
ARPC5	0.327279	1.23461e-10	0.0407436	0.435825	0.286536	low-attenuated-protein
C2orf44	0.507744	1.64378e-25	0.221221	0.00749506	0.286523	low-attenuated-protein
POLR1B	0.458974	1.42379e-20	0.172467	0.00234834	0.286507	low-attenuated-protein
UBP1	0.591947	3.62677e-36	0.305451	4.97507e-08	0.286496	low-attenuated-protein
ARFGEF2	0.555947	3.07491e-31	0.269803	1.59285e-07	0.286145	low-attenuated-protein
KLC1	0.534275	1.50386e-28	0.248164	4.57379e-06	0.286111	low-attenuated-protein
PHC3	0.384067	2.21444e-14	0.0979811	0.123062	0.286086	low-attenuated-protein
PSMD1	0.351948	3.59506e-12	0.0658973	0.207237	0.286051	low-attenuated-protein
TSTD2	0.439396	8.38068e-19	0.153611	0.0996989	0.285785	low-attenuated-protein
SGSM3	0.501419	7.9747e-25	0.215713	0.00702458	0.285706	low-attenuated-protein
MED23	0.498559	1.61148e-24	0.212889	0.000130588	0.28567	low-attenuated-protein
SCAF4	0.558307	1.52408e-31	0.27268	1.1606e-07	0.285627	low-attenuated-protein
AIMP1	0.437921	1.12748e-18	0.152347	0.00339293	0.285574	low-attenuated-protein
TIPIN	0.447902	1.47351e-19	0.162365	0.0333359	0.285537	low-attenuated-protein
ZNF580	0.415601	8.42802e-17	0.130477	0.184618	0.285124	low-attenuated-protein
RBBP8	0.469336	1.47723e-21	0.184239	0.00674944	0.285097	low-attenuated-protein
ZC3H11A	0.445151	2.59951e-19	0.160075	0.00294897	0.285075	low-attenuated-protein
USP48	0.655119	1.74317e-46	0.370103	5.63632e-11	0.285015	low-attenuated-protein
CLPTM1L	0.624333	3.67347e-41	0.339328	1.10639e-09	0.285006	low-attenuated-protein
TASP1	0.568708	6.45596e-33	0.284086	2.93249e-05	0.284622	low-attenuated-protein
RPL22	0.308817	1.4257e-09	0.0242239	0.643233	0.284593	low-attenuated-protein
SNRK	0.363699	5.96289e-13	0.0791554	0.347357	0.284544	low-attenuated-protein
TM7SF3	0.519748	7.48285e-27	0.235298	0.00118815	0.28445	low-attenuated-protein
LENG1	0.413508	1.24281e-16	0.1291	0.0850061	0.284409	low-attenuated-protein
NSUN4	0.49543	3.45254e-24	0.211063	0.000644345	0.284368	low-attenuated-protein
RPL5	0.338369	2.61774e-11	0.0540111	0.301444	0.284358	low-attenuated-protein
GGNBP2	0.543128	1.26518e-29	0.258778	0.00167315	0.28435	low-attenuated-protein
IFT172	0.337549	2.942e-11	0.0534072	0.381163	0.284142	low-attenuated-protein
LSM3	0.373527	1.25296e-13	0.0895759	0.134864	0.283951	low-attenuated-protein
BACH1	0.417005	6.48536e-17	0.133089	0.0433009	0.283917	low-attenuated-protein
NEK4	0.488843	1.67447e-23	0.204955	0.0144146	0.283888	low-attenuated-protein
BOP1	0.473208	6.21123e-22	0.18932	0.00029186	0.283887	low-attenuated-protein
TRPM7	0.532111	2.72427e-28	0.24849	0.00195378	0.283621	low-attenuated-protein
RPN1	0.462531	6.59863e-21	0.178948	0.00056263	0.283583	low-attenuated-protein
ZC3H18	0.498711	1.55277e-24	0.215164	8.78267e-05	0.283547	low-attenuated-protein
PAFAH1B2	0.5735	1.44793e-33	0.290065	2.17364e-08	0.283435	low-attenuated-protein
RPS9	0.243026	2.39232e-06	-0.0403602	0.44016	0.283387	low-attenuated-protein
ABI2	0.436574	1.47632e-18	0.153213	0.0110997	0.283361	low-attenuated-protein
RPS19	0.342168	1.51674e-11	0.0589341	0.259453	0.283233	low-attenuated-protein
ELL	0.567191	1.03102e-32	0.284003	7.5154e-06	0.283188	low-attenuated-protein
WAPAL	0.519256	8.51371e-27	0.236071	7.26424e-05	0.283184	low-attenuated-protein
ATAD2B	0.435989	1.65877e-18	0.152812	0.0329475	0.283178	low-attenuated-protein
DNAJB12	0.598263	4.26412e-37	0.315372	2.49927e-08	0.282891	low-attenuated-protein
PRR5	0.265082	2.4633e-07	-0.0176151	0.841111	0.282698	low-attenuated-protein
PSMD11	0.472827	6.76657e-22	0.190197	0.000242794	0.282631	low-attenuated-protein
OTUD3	0.406309	4.63017e-16	0.123686	0.224984	0.282623	low-attenuated-protein
DNAL4	0.485625	3.5764e-23	0.203124	0.0287522	0.282502	low-attenuated-protein
GDAP2	0.48375	5.5445e-23	0.201278	0.00164838	0.282473	low-attenuated-protein
BUB1	0.27318	1.01347e-07	-0.00922818	0.927767	0.282409	low-attenuated-protein
AGGF1	0.569323	5.33596e-33	0.28694	0.000488664	0.282383	low-attenuated-protein
SPTBN4	0.172137	0.000914128	-0.110245	0.222873	0.282382	low-attenuated-protein
MRPS5	0.348133	6.3414e-12	0.0657712	0.223699	0.282362	low-attenuated-protein
PHKB	0.555604	3.40424e-31	0.27329	2.50607e-06	0.282314	low-attenuated-protein
ZNF740	0.581192	1.24796e-34	0.298943	2.66085e-06	0.282249	low-attenuated-protein
TYW5	0.457346	2.01828e-20	0.175145	0.0108113	0.282201	low-attenuated-protein
R3HCC1	0.645836	8.15163e-45	0.363637	1.04098e-07	0.282199	low-attenuated-protein
C17orf62	0.526912	1.11558e-27	0.244773	4.79522e-05	0.282138	low-attenuated-protein
VPS26B	0.694166	3.31191e-54	0.412061	5.34493e-15	0.282105	low-attenuated-protein
TSR1	0.601906	1.21406e-37	0.319896	1.1317e-09	0.28201	low-attenuated-protein
RPL37A	0.296438	6.7047e-09	0.0146142	0.77993	0.281824	low-attenuated-protein
MTX1	0.414333	1.06683e-16	0.132633	0.0108672	0.2817	low-attenuated-protein
CRNKL1	0.574129	1.18799e-33	0.292446	2.27157e-08	0.281683	low-attenuated-protein
APPL2	0.498841	1.50412e-24	0.21718	6.12001e-05	0.28166	low-attenuated-protein
ANAPC10	0.413994	1.13596e-16	0.132407	0.0508993	0.281587	low-attenuated-protein
CWC25	0.62958	5.0124e-42	0.347996	9.54528e-08	0.281584	low-attenuated-protein
TTC3	0.43188	3.74117e-18	0.15031	0.0594176	0.28157	low-attenuated-protein
RAD54B	0.474405	4.74006e-22	0.193038	0.02717	0.281367	low-attenuated-protein
HPS3	0.373016	1.36052e-13	0.0917713	0.144714	0.281245	low-attenuated-protein
CENPN	0.382552	2.85212e-14	0.101319	0.303748	0.281233	low-attenuated-protein
MRPL33	0.241815	2.69397e-06	-0.0393249	0.53189	0.28114	low-attenuated-protein
PCID2	0.663968	3.92076e-48	0.383115	2.7001e-13	0.280854	low-attenuated-protein
KDM2B	0.458834	1.46716e-20	0.178127	0.016138	0.280707	low-attenuated-protein
SMC6	0.389165	9.36373e-15	0.108567	0.0643833	0.280597	low-attenuated-protein
INPP5K	0.554491	4.72938e-31	0.273954	5.33341e-06	0.280537	low-attenuated-protein
PRPF6	0.50872	1.28446e-25	0.22834	1.08385e-05	0.28038	low-attenuated-protein
CAPN7	0.507551	1.72571e-25	0.227275	6.54718e-05	0.280276	low-attenuated-protein
SBF2	0.376127	8.21909e-14	0.0961818	0.127814	0.279945	low-attenuated-protein
ADAMTS1	0.176401	0.000675969	-0.103539	0.277308	0.27994	low-attenuated-protein
AK2	0.604476	4.95496e-38	0.324763	1.74035e-10	0.279714	low-attenuated-protein
DIEXF	0.56383	2.88336e-32	0.284197	3.92995e-07	0.279634	low-attenuated-protein
PNMA1	0.414663	1.00337e-16	0.135192	0.115227	0.279471	low-attenuated-protein
EIF1	0.427642	8.55471e-18	0.148178	0.0102975	0.279465	low-attenuated-protein
RAD51	0.269086	1.59371e-07	-0.0102959	0.906012	0.279382	low-attenuated-protein
COPS7B	0.542683	1.43545e-29	0.263344	1.09467e-06	0.279339	low-attenuated-protein
SEC61A1	0.390571	7.36494e-15	0.111533	0.032916	0.279038	low-attenuated-protein
TCERG1	0.373144	1.33281e-13	0.0942364	0.0729339	0.278908	low-attenuated-protein
FAM98A	0.406401	4.55443e-16	0.127679	0.0156381	0.278721	low-attenuated-protein
GTF3C5	0.479149	1.60808e-22	0.200444	0.000343892	0.278706	low-attenuated-protein
SON	0.45172	6.6462e-20	0.17309	0.00142369	0.27863	low-attenuated-protein
EDEM3	0.362205	7.52437e-13	0.0835921	0.139425	0.278613	low-attenuated-protein
MUM1	0.338275	2.65275e-11	0.0596809	0.512004	0.278595	low-attenuated-protein
C2CD2L	0.366823	3.65253e-13	0.0882307	0.199629	0.278593	low-attenuated-protein
KPNA4	0.471255	9.62937e-22	0.192773	0.000215603	0.278481	low-attenuated-protein
NBN	0.50559	2.82537e-25	0.227116	2.23242e-05	0.278473	low-attenuated-protein
HOOK2	0.474006	5.18808e-22	0.195614	0.00123522	0.278392	low-attenuated-protein
FBXO7	0.595416	1.12578e-36	0.317184	9.07424e-09	0.278232	low-attenuated-protein
CTDSPL	0.413295	1.29284e-16	0.135084	0.15004	0.278211	low-attenuated-protein
SP1	0.4853	3.85935e-23	0.207109	0.000131426	0.278191	low-attenuated-protein
ZBTB1	0.481286	9.82605e-23	0.203095	0.00290387	0.278191	low-attenuated-protein
PEX1	0.504591	3.62737e-25	0.226461	0.0002518	0.278129	low-attenuated-protein
FAM21A	0.226481	1.1492e-05	-0.0516038	0.384597	0.278085	low-attenuated-protein
SS18L1	0.588325	1.21169e-35	0.310421	2.81684e-06	0.277905	low-attenuated-protein
C3orf17	0.471859	8.40939e-22	0.193957	0.00294921	0.277903	low-attenuated-protein
COG6	0.428033	7.9312e-18	0.150274	0.00472171	0.277758	low-attenuated-protein
GPN3	0.495435	3.44873e-24	0.217742	0.00254569	0.277693	low-attenuated-protein
CHPF2	0.551107	1.27526e-30	0.273471	0.000146294	0.277636	low-attenuated-protein
SRD5A3	0.335384	3.99814e-11	0.0577601	0.442484	0.277624	low-attenuated-protein
RPS27A	0.263502	2.91958e-07	-0.0139743	0.790181	0.277476	low-attenuated-protein
TTC13	0.427934	8.08357e-18	0.150657	0.0158434	0.277277	low-attenuated-protein
KPTN	0.383074	2.61437e-14	0.105805	0.132995	0.277269	low-attenuated-protein
NDUFA6	0.438803	9.44471e-19	0.161645	0.00197643	0.277158	low-attenuated-protein
CLNS1A	0.64333	2.25031e-44	0.366266	3.60571e-12	0.277063	low-attenuated-protein
PIAS1	0.588189	1.26756e-35	0.31121	7.04883e-07	0.276979	low-attenuated-protein
CEP290	0.42713	9.44739e-18	0.150163	0.0168382	0.276967	low-attenuated-protein
HECA	0.412516	1.49267e-16	0.135584	0.0304283	0.276932	low-attenuated-protein
TOR1A	0.596314	8.29656e-37	0.31939	7.89223e-09	0.276925	low-attenuated-protein
SIK3	0.481669	8.99368e-23	0.204859	0.00279125	0.27681	low-attenuated-protein
FAM192A	0.54194	1.77148e-29	0.265269	5.41044e-06	0.27667	low-attenuated-protein
PUM1	0.47242	7.41483e-22	0.1958	0.000299046	0.27662	low-attenuated-protein
CSNK1D	0.5797	2.0177e-34	0.303081	3.47305e-06	0.27662	low-attenuated-protein
SRSF11	0.407177	3.95816e-16	0.130659	0.0121173	0.276518	low-attenuated-protein
POLR2E	0.307356	1.71802e-09	0.0309331	0.561859	0.276423	low-attenuated-protein
DDX10	0.52395	2.46365e-27	0.247534	6.30881e-06	0.276416	low-attenuated-protein
FOXRED1	0.575889	6.80957e-34	0.299617	1.4162e-07	0.276272	low-attenuated-protein
CYTH2	0.546633	4.65275e-30	0.27043	7.10929e-06	0.276202	low-attenuated-protein
CLASP1	0.512964	4.35405e-26	0.236763	9.61874e-06	0.276201	low-attenuated-protein
MBD3	0.313576	7.71038e-10	0.0373866	0.493966	0.276189	low-attenuated-protein
LTBR	0.553226	6.86111e-31	0.277084	0.00460447	0.276142	low-attenuated-protein
SMARCC1	0.484259	4.924e-23	0.208151	0.000130182	0.276108	low-attenuated-protein
WBSCR22	0.527473	9.59111e-28	0.251378	8.82591e-05	0.276096	low-attenuated-protein
DHX37	0.49726	2.21327e-24	0.221268	0.000111327	0.275992	low-attenuated-protein
UTP23	0.578743	2.74276e-34	0.302823	5.56876e-07	0.27592	low-attenuated-protein
RAB3A	0.205054	7.41965e-05	-0.0708566	0.44187	0.27591	low-attenuated-protein
EPS15	0.415985	7.84686e-17	0.140232	0.00753826	0.275753	low-attenuated-protein
KCTD10	0.330897	7.49396e-11	0.0552051	0.38476	0.275692	low-attenuated-protein
NDNL2	0.415531	8.53875e-17	0.139854	0.0225231	0.275677	low-attenuated-protein
TBK1	0.502849	5.59619e-25	0.22724	2.46933e-05	0.275609	low-attenuated-protein
IPO13	0.467879	2.04131e-21	0.192392	0.0015536	0.275487	low-attenuated-protein
PPP2CA	0.620122	1.76882e-40	0.344637	3.15096e-09	0.275485	low-attenuated-protein
SRF	0.499333	1.33292e-24	0.223917	0.00174574	0.275416	low-attenuated-protein
SLC26A6	0.386158	1.55847e-14	0.110758	0.256067	0.2754	low-attenuated-protein
MECR	0.513986	3.34733e-26	0.238617	1.04146e-05	0.275369	low-attenuated-protein
SSX2IP	0.426926	9.82734e-18	0.151565	0.0876693	0.275361	low-attenuated-protein
PRR14	0.484916	4.22336e-23	0.209564	0.00275985	0.275351	low-attenuated-protein
TPRG1L	0.427684	8.48633e-18	0.152476	0.0144136	0.275208	low-attenuated-protein
MTMR10	0.465116	3.7515e-21	0.190099	0.00330449	0.275018	low-attenuated-protein
WTAP	0.519059	8.96372e-27	0.244059	5.83158e-06	0.275	low-attenuated-protein
PHF20L1	0.570063	4.24095e-33	0.295132	8.50151e-06	0.274931	low-attenuated-protein
LRRC41	0.357427	1.57008e-12	0.0825573	0.16832	0.27487	low-attenuated-protein
POLRMT	0.385477	1.74807e-14	0.110642	0.0479782	0.274834	low-attenuated-protein
PIGQ	0.391086	6.74336e-15	0.116284	0.139353	0.274802	low-attenuated-protein
DDX23	0.551893	1.01378e-30	0.277215	6.9946e-08	0.274679	low-attenuated-protein
RPS15	0.275525	7.79445e-08	0.000848914	0.987429	0.274676	low-attenuated-protein
ASAH1	0.515428	2.30697e-26	0.240764	2.98511e-06	0.274664	low-attenuated-protein
SEL1L	0.445633	2.35428e-19	0.171062	0.00105058	0.27457	low-attenuated-protein
LOH12CR1	0.548885	2.43099e-30	0.27442	9.88101e-06	0.274466	low-attenuated-protein
OBFC1	0.442301	4.65488e-19	0.16788	0.0552781	0.274421	low-attenuated-protein
RBM19	0.505776	2.69657e-25	0.231363	9.61009e-05	0.274412	low-attenuated-protein
CENPQ	0.360051	1.04995e-12	0.0857273	0.360193	0.274323	low-attenuated-protein
RBL1	0.451492	6.9719e-20	0.17725	0.0558979	0.274242	low-attenuated-protein
CRY1	0.454478	3.71531e-20	0.180275	0.0670611	0.274203	low-attenuated-protein
NUP93	0.504851	3.39916e-25	0.230709	7.77894e-06	0.274141	low-attenuated-protein
ZNF706	0.594129	1.74075e-36	0.320013	1.0067e-07	0.274116	low-attenuated-protein
BRAT1	0.537707	5.81074e-29	0.263643	7.59391e-07	0.274065	low-attenuated-protein
WDR55	0.561466	5.90311e-32	0.287423	7.31156e-07	0.274044	low-attenuated-protein
FN3KRP	0.632565	1.58637e-42	0.358529	3.35069e-11	0.274036	low-attenuated-protein
SPPL2B	0.234723	5.33434e-06	-0.0392382	0.655094	0.273961	low-attenuated-protein
HSBP1	0.4166	6.99543e-17	0.142668	0.0143506	0.273932	low-attenuated-protein
TSPAN14	0.516769	1.62951e-26	0.24305	1.71675e-05	0.273719	low-attenuated-protein
SIN3B	0.562007	5.01343e-32	0.288407	1.50323e-06	0.2736	low-attenuated-protein
IFT20	0.545957	5.6479e-30	0.272722	6.20952e-05	0.273235	low-attenuated-protein
DDX27	0.62289	6.31185e-41	0.349713	6.54781e-12	0.273177	low-attenuated-protein
ZNF511	0.456427	2.45575e-20	0.183286	0.0320448	0.273141	low-attenuated-protein
ARPP19	0.515659	2.1729e-26	0.24259	4.4967e-05	0.27307	low-attenuated-protein
POLR2A	0.402281	9.53387e-16	0.129215	0.0141491	0.273065	low-attenuated-protein
RBCK1	0.483482	5.90308e-23	0.210675	0.000249541	0.272806	low-attenuated-protein
CARKD	0.673605	5.41668e-50	0.400812	6.29811e-13	0.272792	low-attenuated-protein
POC1A	0.447602	1.56816e-19	0.174942	0.0742686	0.27266	low-attenuated-protein
ZNF654	0.374515	1.06796e-13	0.102019	0.273731	0.272496	low-attenuated-protein
ESF1	0.510129	8.98327e-26	0.237651	6.67691e-05	0.272478	low-attenuated-protein
PPP2CB	0.691675	1.12051e-53	0.419211	2.75864e-16	0.272463	low-attenuated-protein
SDHA	0.514673	2.80437e-26	0.242273	2.5759e-06	0.2724	low-attenuated-protein
MYD88	0.460604	1.00204e-20	0.188264	0.000522115	0.27234	low-attenuated-protein
TM9SF3	0.349626	5.08311e-12	0.0774094	0.139386	0.272216	low-attenuated-protein
PDCD11	0.436514	1.49411e-18	0.16441	0.00157532	0.272103	low-attenuated-protein
PSMC6	0.456235	2.55848e-20	0.184212	0.000381984	0.272022	low-attenuated-protein
PRKAG1	0.503134	5.21416e-25	0.231174	7.88967e-06	0.27196	low-attenuated-protein
CEP250	0.442832	4.17725e-19	0.170895	0.00554776	0.271937	low-attenuated-protein
ARFGAP2	0.618852	2.82799e-40	0.347018	9.09711e-12	0.271834	low-attenuated-protein
SH3BP5L	0.507558	1.72277e-25	0.235756	0.000433783	0.271802	low-attenuated-protein
ASB13	0.286189	2.28771e-08	0.0144583	0.873889	0.271731	low-attenuated-protein
COG3	0.520405	6.29622e-27	0.248754	2.08345e-06	0.27165	low-attenuated-protein
SPTY2D1	0.507575	1.71522e-25	0.235969	0.00161702	0.271606	low-attenuated-protein
WDR24	0.383423	2.46641e-14	0.111978	0.142436	0.271445	low-attenuated-protein
RXRB	0.629718	4.75287e-42	0.358317	6.60709e-10	0.271401	low-attenuated-protein
E2F4	0.517752	1.26138e-26	0.246354	0.000104263	0.271398	low-attenuated-protein
RNF139	0.583192	6.52835e-35	0.312092	0.000395347	0.271099	low-attenuated-protein
FLII	0.389883	8.2835e-15	0.118786	0.0226648	0.271097	low-attenuated-protein
TRAPPC3	0.587291	1.70542e-35	0.316204	9.89846e-10	0.271087	low-attenuated-protein
TMED9	0.480603	1.1507e-22	0.209675	5.04055e-05	0.270927	low-attenuated-protein
OPA3	0.561095	6.6021e-32	0.290249	1.0655e-06	0.270846	low-attenuated-protein
ATG14	0.562631	4.15039e-32	0.291798	8.5152e-05	0.270833	low-attenuated-protein
UQCRC2	0.317597	4.54737e-10	0.0467708	0.370971	0.270827	low-attenuated-protein
ACTL6A	0.501226	8.36499e-25	0.230423	7.9893e-06	0.270803	low-attenuated-protein
E4F1	0.39141	6.37775e-15	0.120641	0.17668	0.27077	low-attenuated-protein
EIF4G2	0.481028	1.043e-22	0.210335	4.76648e-05	0.270693	low-attenuated-protein
ATP6V1C1	0.633852	9.62345e-43	0.363503	6.14844e-13	0.270349	low-attenuated-protein
INTS3	0.394355	3.8374e-15	0.124043	0.0314425	0.270312	low-attenuated-protein
PDCL	0.601806	1.25704e-37	0.331525	1.84659e-07	0.270281	low-attenuated-protein
DYRK1A	0.575671	7.29779e-34	0.305401	3.55348e-06	0.27027	low-attenuated-protein
LTBP3	0.167166	0.00128836	-0.103069	0.0880158	0.270234	low-attenuated-protein
LUZP1	0.387364	1.27137e-14	0.117161	0.0373771	0.270203	low-attenuated-protein
GNL2	0.508773	1.26737e-25	0.238579	1.93186e-05	0.270194	low-attenuated-protein
CHSY1	0.412522	1.49087e-16	0.142681	0.0737119	0.269841	low-attenuated-protein
THNSL2	0.156349	0.00263313	-0.11321	0.264545	0.269559	low-attenuated-protein
KEAP1	0.580068	1.79262e-34	0.310636	2.20994e-07	0.269432	low-attenuated-protein
SP2	0.412208	1.57982e-16	0.142852	0.0655277	0.269356	low-attenuated-protein
VPS37C	0.546421	4.94445e-30	0.277175	1.55762e-05	0.269246	low-attenuated-protein
YWHAG	0.58086	1.38939e-34	0.311803	9.70641e-10	0.269056	low-attenuated-protein
UCKL1	0.477423	2.38788e-22	0.208442	0.00095893	0.268981	low-attenuated-protein
PICALM	0.576745	5.18941e-34	0.307802	1.62309e-09	0.268943	low-attenuated-protein
FEZ2	0.329533	9.05332e-11	0.0605969	0.416441	0.268936	low-attenuated-protein
ZFAND5	0.573093	1.6459e-33	0.304237	4.08862e-06	0.268856	low-attenuated-protein
FBXW2	0.55028	1.62205e-30	0.281436	0.000129603	0.268844	low-attenuated-protein
EFR3A	0.477611	2.28751e-22	0.208782	0.000208875	0.268828	low-attenuated-protein
LMO4	0.295672	7.36107e-09	0.0268796	0.75432	0.268793	low-attenuated-protein
YPEL5	0.269571	1.51118e-07	0.000834364	0.989937	0.268736	low-attenuated-protein
ATP6V0A2	0.461503	8.24772e-21	0.192859	0.00104513	0.268644	low-attenuated-protein
C19orf70	0.333751	5.03181e-11	0.0652789	0.306864	0.268472	low-attenuated-protein
FAM120B	0.549516	2.02486e-30	0.281107	2.69771e-06	0.26841	low-attenuated-protein
KRIT1	0.566322	1.34656e-32	0.297916	1.5406e-06	0.268406	low-attenuated-protein
PIGO	0.426055	1.1626e-17	0.157702	0.00546424	0.268354	low-attenuated-protein
VPS4A	0.517776	1.25369e-26	0.249462	3.92797e-06	0.268314	low-attenuated-protein
ATG7	0.492802	6.50872e-24	0.224627	1.55821e-05	0.268175	low-attenuated-protein
LAMTOR3	0.46204	7.34202e-21	0.193884	0.000223639	0.268156	low-attenuated-protein
TMEM167A	0.444102	3.22302e-19	0.176013	0.00490292	0.268089	low-attenuated-protein
ZCCHC3	0.632403	1.6892e-42	0.364333	2.69723e-09	0.268069	low-attenuated-protein
ZBTB11	0.365127	4.7696e-13	0.0970853	0.17472	0.268041	low-attenuated-protein
POLI	0.447894	1.47602e-19	0.179863	0.0110203	0.268031	low-attenuated-protein
EDC3	0.628935	6.41459e-42	0.360919	4.95248e-11	0.268016	low-attenuated-protein
RNF167	0.592726	2.79234e-36	0.324838	4.46731e-07	0.267888	low-attenuated-protein
TAF3	0.416976	6.52091e-17	0.149091	0.0640975	0.267885	low-attenuated-protein
ARF1	0.447374	1.64379e-19	0.179598	0.0117755	0.267776	low-attenuated-protein
DYNLT1	0.387055	1.33962e-14	0.119302	0.0230083	0.267752	low-attenuated-protein
EPC1	0.447315	1.66382e-19	0.179692	0.0267484	0.267623	low-attenuated-protein
NAT6	0.462406	6.78031e-21	0.194812	0.034518	0.267594	low-attenuated-protein
LEMD2	0.60319	7.76649e-38	0.335599	4.65843e-11	0.267591	low-attenuated-protein
PCGF1	0.348177	6.30051e-12	0.0806612	0.415661	0.267515	low-attenuated-protein
ROGDI	0.432012	3.6454e-18	0.164508	0.038252	0.267503	low-attenuated-protein
ZNF292	0.465723	3.28357e-21	0.198361	0.00299371	0.267362	low-attenuated-protein
STK25	0.557384	2.00711e-31	0.290101	3.71434e-06	0.267283	low-attenuated-protein
NUCB1	0.425987	1.17809e-17	0.15871	0.0023576	0.267277	low-attenuated-protein
MRTO4	0.506449	2.27737e-25	0.23921	7.4901e-06	0.267239	low-attenuated-protein
COPS3	0.554472	4.75623e-31	0.287255	2.30548e-08	0.267217	low-attenuated-protein
NUPL1	0.409557	2.56826e-16	0.142343	0.0114329	0.267214	low-attenuated-protein
ARPC5L	0.592144	3.39512e-36	0.324982	1.68929e-10	0.267162	low-attenuated-protein
HAUS5	0.425605	1.268e-17	0.158476	0.0178732	0.267129	low-attenuated-protein
PCNA	0.434402	2.27396e-18	0.167343	0.00127287	0.267059	low-attenuated-protein
RIOK3	0.601282	1.50717e-37	0.334313	1.83385e-07	0.26697	low-attenuated-protein
ARIH1	0.656813	8.51371e-47	0.389902	7.03962e-13	0.266911	low-attenuated-protein
NDUFA3	0.320651	3.02912e-10	0.0537838	0.346835	0.266868	low-attenuated-protein
MAST3	0.425935	1.18982e-17	0.159173	0.0411412	0.266763	low-attenuated-protein
FBXO28	0.515592	2.21099e-26	0.248991	0.00135027	0.266601	low-attenuated-protein
GTF2E2	0.648135	3.18456e-45	0.381563	4.96211e-11	0.266573	low-attenuated-protein
KDM3B	0.505955	2.57818e-25	0.239492	3.93989e-06	0.266463	low-attenuated-protein
C1orf52	0.513905	3.41841e-26	0.247542	0.000574513	0.266362	low-attenuated-protein
ERICH1	0.645536	9.21113e-45	0.379197	6.76001e-06	0.266339	low-attenuated-protein
SAYSD1	0.522759	3.38129e-27	0.256571	0.00177196	0.266188	low-attenuated-protein
MLST8	0.359461	1.14975e-12	0.0932849	0.120723	0.266176	low-attenuated-protein
SOCS6	0.51484	2.68602e-26	0.248672	0.00736636	0.266168	low-attenuated-protein
TRAPPC9	0.477391	2.40501e-22	0.211238	0.000212492	0.266153	low-attenuated-protein
YIPF4	0.410016	2.36163e-16	0.143875	0.0188894	0.266141	low-attenuated-protein
BBS9	0.320154	3.23752e-10	0.0541209	0.555471	0.266033	low-attenuated-protein
NAT10	0.555761	3.24954e-31	0.289735	1.64658e-08	0.266026	low-attenuated-protein
MRPL28	0.312901	8.41794e-10	0.0469708	0.397221	0.26593	low-attenuated-protein
VEZF1	0.576219	6.13375e-34	0.310474	2.02043e-07	0.265745	low-attenuated-protein
TRAPPC2L	0.345767	8.9815e-12	0.080028	0.162585	0.265739	low-attenuated-protein
VPS37A	0.675847	1.95335e-50	0.410116	2.23789e-12	0.265732	low-attenuated-protein
SNX6	0.455987	2.69723e-20	0.19027	0.000246222	0.265717	low-attenuated-protein
NEK3	0.412149	1.59703e-16	0.146433	0.0646468	0.265716	low-attenuated-protein
TXNL4B	0.422578	2.26422e-17	0.156956	0.0213187	0.265623	low-attenuated-protein
PRPF40A	0.390321	7.68612e-15	0.124767	0.0167846	0.265554	low-attenuated-protein
CENPL	0.304744	2.39199e-09	0.0392016	0.695659	0.265542	low-attenuated-protein
UIMC1	0.658755	3.72315e-47	0.393223	9.55276e-11	0.265532	low-attenuated-protein
PTP4A1	0.395882	2.94288e-15	0.130367	0.0332286	0.265516	low-attenuated-protein
MPHOSPH8	0.474935	4.2043e-22	0.20946	0.0003288	0.265476	low-attenuated-protein
ITFG2	0.530061	4.76313e-28	0.264594	6.56624e-05	0.265467	low-attenuated-protein
ERI3	0.524061	2.39179e-27	0.258828	1.11019e-05	0.265234	low-attenuated-protein
SENP6	0.564851	2.11241e-32	0.299669	5.8913e-05	0.265182	low-attenuated-protein
TBC1D13	0.516212	1.88311e-26	0.251197	1.71847e-05	0.265015	low-attenuated-protein
LMF2	0.435327	1.8927e-18	0.170414	0.0020497	0.264912	low-attenuated-protein
AP3S2	0.464705	4.10516e-21	0.199867	0.034615	0.264838	low-attenuated-protein
ZMYM1	0.431637	3.92362e-18	0.166837	0.026454	0.2648	low-attenuated-protein
DIP2B	0.486221	3.10927e-23	0.221446	4.00381e-05	0.264775	low-attenuated-protein
CNOT6	0.565225	1.88417e-32	0.300504	0.000217168	0.264722	low-attenuated-protein
CC2D1B	0.535179	1.17209e-28	0.270463	3.91068e-06	0.264715	low-attenuated-protein
HEXA	0.478653	1.80198e-22	0.214032	3.47379e-05	0.264621	low-attenuated-protein
IP6K1	0.515967	2.00625e-26	0.251452	9.74169e-05	0.264515	low-attenuated-protein
SPTLC1	0.549554	2.00261e-30	0.285052	3.25125e-08	0.264502	low-attenuated-protein
EIF4EBP2	0.498941	1.46762e-24	0.234507	5.19578e-05	0.264434	low-attenuated-protein
ORMDL3	0.551716	1.0676e-30	0.287377	0.000182106	0.264339	low-attenuated-protein
DAZAP2	0.50275	5.73537e-25	0.238432	0.00441046	0.264318	low-attenuated-protein
USP25	0.545683	6.10908e-30	0.281418	4.21684e-06	0.264265	low-attenuated-protein
SPG21	0.518427	1.05771e-26	0.254177	1.40114e-05	0.26425	low-attenuated-protein
RUNDC1	0.472083	7.99863e-22	0.207849	0.0112479	0.264233	low-attenuated-protein
COX19	0.527955	8.42338e-28	0.263726	5.53271e-05	0.264229	low-attenuated-protein
DR1	0.475706	3.53052e-22	0.211547	0.000382925	0.264159	low-attenuated-protein
NPTN	0.541398	2.06401e-29	0.277304	2.71105e-07	0.264094	low-attenuated-protein
GPATCH8	0.455474	3.0079e-20	0.191383	0.00103413	0.264091	low-attenuated-protein
MED27	0.463226	5.67137e-21	0.199343	0.000761219	0.263883	low-attenuated-protein
CSNK1G1	0.565439	1.76514e-32	0.301622	1.16473e-05	0.263817	low-attenuated-protein
CISD2	0.469973	1.28208e-21	0.206164	6.7667e-05	0.263809	low-attenuated-protein
FYTTD1	0.576587	5.45754e-34	0.312963	1.57477e-09	0.263623	low-attenuated-protein
CDC42BPB	0.585653	2.92306e-35	0.32203	3.9429e-10	0.263623	low-attenuated-protein
VARS2	0.440019	7.39192e-19	0.176476	0.00304574	0.263543	low-attenuated-protein
IQCB1	0.424085	1.69769e-17	0.160665	0.0204353	0.26342	low-attenuated-protein
RAB11FIP2	0.317985	4.32014e-10	0.0546057	0.470373	0.263379	low-attenuated-protein
RAB11FIP3	0.278988	5.26441e-08	0.0157428	0.880292	0.263245	low-attenuated-protein
PDSS1	0.425488	1.29696e-17	0.162286	0.0965006	0.263202	low-attenuated-protein
HEATR3	0.488815	1.6856e-23	0.225637	8.51133e-05	0.263177	low-attenuated-protein
COMMD10	0.42652	1.06294e-17	0.163432	0.00767951	0.263088	low-attenuated-protein
STX18	0.409223	2.72947e-16	0.146152	0.00821942	0.26307	low-attenuated-protein
CCNL1	0.410567	2.13504e-16	0.147664	0.016348	0.262903	low-attenuated-protein
KLHL9	0.591716	3.91816e-36	0.328831	1.03588e-06	0.262885	low-attenuated-protein
ATXN2	0.589488	8.23943e-36	0.326722	8.12306e-09	0.262766	low-attenuated-protein
DENND4A	0.453895	4.20323e-20	0.191138	0.00656673	0.262757	low-attenuated-protein
GLTSCR1	0.365288	4.65066e-13	0.102737	0.281069	0.262551	low-attenuated-protein
TIMM8B	0.394543	3.71487e-15	0.132004	0.018898	0.262539	low-attenuated-protein
FTSJ3	0.598437	4.01741e-37	0.336042	6.72158e-11	0.262395	low-attenuated-protein
NBAS	0.48576	3.46527e-23	0.223393	2.67464e-05	0.262366	low-attenuated-protein
FAM207A	0.46345	5.40194e-21	0.201113	0.000930057	0.262336	low-attenuated-protein
TRIM13	0.424481	1.57362e-17	0.16217	0.0489296	0.262312	low-attenuated-protein
ATF2	0.482632	7.19311e-23	0.220355	0.000382043	0.262277	low-attenuated-protein
B4GALT3	0.49128	9.37412e-24	0.229022	0.0075432	0.262258	low-attenuated-protein
MPRIP	0.399716	1.50235e-15	0.137634	0.011066	0.262081	low-attenuated-protein
TIMM21	0.597649	5.2617e-37	0.335639	9.56173e-09	0.26201	low-attenuated-protein
BCAR1	0.376978	7.15351e-14	0.115046	0.0429557	0.261931	low-attenuated-protein
DPP8	0.528951	6.43623e-28	0.267082	0.000219758	0.261869	low-attenuated-protein
RSU1	0.38775	1.19082e-14	0.125957	0.0156195	0.261793	low-attenuated-protein
TUBGCP6	0.34468	1.05294e-11	0.0828875	0.213473	0.261792	low-attenuated-protein
PHACTR2	0.385296	1.80191e-14	0.123538	0.0869588	0.261758	low-attenuated-protein
PTPN9	0.625561	2.31279e-41	0.363917	3.5852e-11	0.261644	low-attenuated-protein
TEX2	0.53835	4.85632e-29	0.276774	7.25867e-06	0.261576	low-attenuated-protein
GBA2	0.486508	2.90665e-23	0.224993	0.00165614	0.261514	low-attenuated-protein
LYRM4	0.484568	4.58133e-23	0.223091	0.000181495	0.261477	low-attenuated-protein
PLOD3	0.504724	3.50814e-25	0.243264	2.49025e-06	0.26146	low-attenuated-protein
TUBA1C	0.183083	0.000415453	-0.0783463	0.137358	0.261429	low-attenuated-protein
MBIP	0.314227	7.08187e-10	0.0528001	0.442243	0.261427	low-attenuated-protein
C14orf119	0.535488	1.07611e-28	0.274409	0.00139177	0.261079	low-attenuated-protein
MYO9B	0.50588	2.62675e-25	0.244842	3.03921e-06	0.261038	low-attenuated-protein
RPS15A	0.195977	0.000154665	-0.0649784	0.213656	0.260956	low-attenuated-protein
TMEM135	0.321005	2.88897e-10	0.0600669	0.421834	0.260938	low-attenuated-protein
KIAA2013	0.507645	1.68525e-25	0.246761	6.7571e-06	0.260884	low-attenuated-protein
HACL1	0.453595	4.47883e-20	0.192814	0.00113752	0.260781	low-attenuated-protein
SMYD4	0.684567	3.39173e-52	0.423933	2.99766e-07	0.260634	low-attenuated-protein
STX16	0.595258	1.18772e-36	0.334624	4.53405e-09	0.260634	low-attenuated-protein
HDLBP	0.520116	6.79233e-27	0.259508	4.46403e-07	0.260609	low-attenuated-protein
PHF21A	0.357371	1.5837e-12	0.0968276	0.180381	0.260543	low-attenuated-protein
PRCC	0.558973	1.24882e-31	0.298552	2.43303e-07	0.260421	low-attenuated-protein
COX6C	0.386076	1.58031e-14	0.125778	0.0159123	0.260298	low-attenuated-protein
TYW1	0.545467	6.49838e-30	0.285214	2.48534e-05	0.260253	low-attenuated-protein
SNX13	0.478404	1.90776e-22	0.218209	0.00195999	0.260195	low-attenuated-protein
ZNF3	0.584894	3.74702e-35	0.324728	0.000263034	0.260166	low-attenuated-protein
UBE2F	0.421448	2.80704e-17	0.161293	0.00840125	0.260155	low-attenuated-protein
EFEMP2	0.158572	0.00228139	-0.101558	0.0958462	0.26013	low-attenuated-protein
F12	0.253976	7.94551e-07	-0.00613401	0.926933	0.26011	low-attenuated-protein
NDUFB10	0.328658	1.02152e-10	0.0686111	0.19031	0.260047	low-attenuated-protein
CNTLN	0.276085	7.31747e-08	0.0160918	0.85693	0.259993	low-attenuated-protein
ZNF629	0.414731	9.90891e-17	0.154882	0.018245	0.259849	low-attenuated-protein
CSNK1G3	0.583467	5.96878e-35	0.323636	1.32674e-07	0.259832	low-attenuated-protein
ZNF609	0.456495	2.42042e-20	0.196674	0.00491739	0.259821	low-attenuated-protein
YTHDF2	0.577565	3.99655e-34	0.317746	8.06207e-09	0.259819	low-attenuated-protein
PAXIP1	0.621324	1.13197e-40	0.361597	1.14281e-09	0.259727	low-attenuated-protein
RGL2	0.385397	1.77171e-14	0.125778	0.0431296	0.259619	low-attenuated-protein
MED13	0.563993	2.74394e-32	0.304393	0.000168993	0.2596	low-attenuated-protein
DPH2	0.544258	9.17688e-30	0.284668	2.47774e-06	0.25959	low-attenuated-protein
ADO	0.545285	6.84535e-30	0.285713	1.52159e-06	0.259572	low-attenuated-protein
C8orf59	0.47638	3.02841e-22	0.216896	0.000905843	0.259484	low-attenuated-protein
PEF1	0.572225	2.16037e-33	0.312826	3.93587e-09	0.259399	low-attenuated-protein
TMEM222	0.483039	6.543e-23	0.223768	0.00068389	0.259271	low-attenuated-protein
TIMM17A	0.38265	2.80579e-14	0.123448	0.0695312	0.259202	low-attenuated-protein
[truncated: 6,132 more rows]
